# Supplementary material for: Gene expression profiling in susceptible interaction of grapevine with its fungal pathogen Eutypa lata: Extending MapMan ontology for grapevine
Source: BMC Plant Biol. 2009 Aug 5;9:104. doi: 10.1186/1471-2229-9-104 (PMC2731041; doi:10.1186/1471-2229-9-104)
Supplement: Additional file 1 — ID, VVGI5id, VVGI5annotation, UniqueOligo, logFC, AveExpr, t, P.value, adj.P.value, B. The data shows all 312 differentially expressed genes as found in the E. lata experiment: their microarray ID, VVGI5 ID and its annotation, unique oligo sequence, M and A values, p-value and Bonferroni-adjusted p-value, t-statistic and B-statistic. [file 1471-2229-9-104-S1.txt]

ID	VvGI5id	VvGI5annotation	UniqueOligo	logFC	AveExpr	t	P.Value	adj.P.Val	B
Vv_10001691			TGCCCTTCAAGGTTATGTTCAAGAAGGCTTGAAGATCTGCTGATCACAACATCAGTATTTGGCTGGCAGT	2.197343393	12.17149962	50.12900716	1.47E-11	1.96E-07	13.12962707
Vv_10011266	;TC64560	;similar to UP|P93378_TOBAC (P93378) Tumor-related protein, partial (75%)	AGTGATGTGCCCTTCAAGGTTAAGTTCAAGAAGGCTTGAAGATGTGTTGAATATTAATTAACCATATATG	1.924514488	11.12981333	32.94325331	4.64E-10	3.09E-06	11.84396305
Vv_10001062	;TC55587	;weakly similar to RF|NP_565061.1|18410311|NM_105985 endopeptidase inhibitor {Arabidopsis thaliana} (exp=-1; wgp=0; cg=0), partial (18%)	CGATTATCAGGGAGTCCAGGGACTTCAGTGTTCAATTTGTTGCCTTCACAATCTGTATCCAGTCCACAGC	2.203710226	10.058974	28.84913142	1.38E-09	6.12E-06	11.28269427
Vv_10000136	;CF603948;TC60929	;no annotation;UP|O24530_VITVI (O24530) Class IV endochitinase , complete	TGGGAAGAATAAAGAGTTATGTGGTATGAAACCCTTAGTAGGGCTTTTGCCATATAATGCTCTGCATGCA	1.420349508	11.79819761	20.00977898	2.72E-08	7.93E-05	9.339342594
Vv_10010885			CAATGGATGCCTTTTTTTATATAGATATATGCTATCTTCTTCTTTCTAATCTCTGTGGTCCCTTCCAAGT	1.497538128	10.32279744	19.78917331	2.98E-08	7.93E-05	9.272013247
Vv_10002903			TGCGACGATTCGGGCTATTAAGCAGTATCGAATGCGATGGTGGAAACACTGCTGCTGTGCAATGCTCGTG	1.124472793	9.962058723	18.87137392	4.38E-08	9.71E-05	8.978563691
Vv_10010418	;TC63410	;UP|Q9M563_VITVI (Q9M563) Beta-1,3-glucanase, complete	CTGGTAGACAATAAGTCGCCGCTTCTGGCGAATATATACCCTTATTTCAGCTACTCAGGCAACCCCAAGG	1.040216796	10.18009708	18.29310451	5.63E-08	0.000107052	8.781959638
Vv_10000872	;TC63891	;similar to UP|Q7XAU7_VITVI (Q7XAU7) Thaumatin-like protein, complete	TAACTATAGTATGCATGTACTCGCCAGTCTAAACTACTAGGGTGCTTTTGAGTCCATGTTGAGATGCAAA	0.664161631	11.0286002	17.37253753	8.54E-08	0.000142111	8.448654194
Vv_10009597	;CD011950;TC52279	;no annotation;weakly similar to UP|Q9M663_TOBAC (Q9M663) Harpin inducing protein (Hin1), partial (86%)	ACTCTGTATCGCTTGGAGCATCCGAGCTTTCGAATTTCAATTCGGAGAAGGCTTCAGGAACTTACAGTAT	1.243186652	10.60622821	16.55717828	1.26E-07	0.00018604	8.130791178
Vv_10002091	;TC62756	;weakly similar to UP|Q6ZZ94_BRAOE (Q6ZZ94) Plasma membrane sulphate transporter, partial (12%)	TGCAAGCAAAAGGAATCAAGATGGGTTTAGTAAACCCCAGAACTGAGGTATTGGAGAAGTTGATGGTGGC	0.652303377	9.861747697	15.90479336	1.74E-07	0.000231272	7.859746817
Vv_10002588	;TC56222	;weakly similar to UP|Q66GI2_ARATH (Q66GI2) At3g13660, partial (53%)	TTCTGTGGAGTTTTGGTCCATAATAGTGATATACTTGAATAATCGTGTGTTCCCACCATTACTATGTGGG	1.704368259	10.04277946	15.67275259	1.95E-07	0.000236557	7.759525754
Vv_10000389	;TC61082	;beta-1,3-glucanase [Vitis vinifera]	AAGGGCGAGGCTTTCTTTCATGTATTACTATCTTGAATAAGGGTCTCCCCCCACTTCTTCAAAAAATGAT	1.003247279	11.62357368	15.43233617	2.21E-07	0.000245448	7.653483566
Vv_10004099	;TC58996	;	GGGTGATGTGTGGAGCCAACTTCAAGGTTGATGTCTACTCCAGGATCAACTCCATGCCTCGTGTTGGAAG	-0.611362513	13.4568368	-15.02776839	2.74E-07	0.000280256	7.469801955
Vv_10000169	;TC60782	;homologue to UP|Q6QGY1_VITVI (Q6QGY1) Merlot proline-rich protein 2, partial (38%)	ACCCATCCCAACTGAGTGACTTTGGTTAGTTTGAGATTTTGAGTAATACGTAAAATAAGAGCTGCTACCC	0.890886701	12.29497527	14.72374571	3.22E-07	0.000306422	7.327284671
Vv_10010697	;DT009613;TC52209	;no annotation;weakly similar to UP|Q84TL6_MAIZE (Q84TL6) Legumin-like protein, partial (39%)	GGAAGGCTTGTTCTGCGGCCTCGTGGCTTCGCTCTCCCTCACTATGCTGACTCCAACAAAATTGGTTATG	0.94428634	12.70912959	14.43991783	3.76E-07	0.000320734	7.190622566
Vv_10002068	;TC64809	;UP|Q9M3U4_VITVI (Q9M3U4) Beta 1-3 glucanase, complete	CCTGGTCAAAAACCGTGCCCCACTGCTTGTTAACCTGTACCCTTACTTCAGTTACATTGGTAACACCCGG	0.898060855	11.10389428	14.39690168	3.85E-07	0.000320734	7.169598426
Vv_10008745	;TC62793	;similar to UP|Q43032_PETCR (Q43032) Anionic peroxidase precursor , partial (85%)	TTTCGATAACAAGTACTACGTCGATCTGGTGCACCGACAGGGCCTGTTCACTTCAGACCAAGACTTGTAC	0.653009	9.689805573	14.08805786	4.58E-07	0.000358819	7.01617722
Vv_10003457	;CF605517;TC63764	;no annotation;similar to UP|Q6IV45_CAMAC (Q6IV45) Ferulate 5-hydroxylase, partial (57%)	TTTATTCCATTCGGATCGGGTCGCCGTTCGTGCCCGGGAATGCAACTCGGACTCTACGCTCTTGAGTTGG	0.603588905	10.26919757	13.40174955	6.81E-07	0.000477506	6.659026572
Vv_10010857	;TC53967	;weakly similar to UP|Q84TL6_MAIZE (Q84TL6) Legumin-like protein, partial (34%)	TGATTAATAACAGGAGTTACAGGGCCCTTATGATCTATTATCATTTGTTTTCTGGAGTTACAGGGCTATT	1.753355965	13.00420005	15.93583332	6.48E-07	0.000477506	6.42829019
Vv_10001368	;TC64860	;similar to UP|O22658_CITLA (O22658) ADP-glucose pyrophosphorylase large subunit 1 , partial (29%)	TATAAGAGTGTAGTTTGGAAGACGATGTAAAGCAGTCTGCATGTGGCTGCAGGAAAAGCCAAGACGATGG	0.670717456	10.66163614	12.83621368	9.59E-07	0.00060811	6.34679224
Vv_10000201	;TC63806	;UP|O22519_VITVI (O22519) Chalcone synthase, complete	AGTCACTCGTCCCTATAATACTGAAGGGAAGATGGGAATGGCTGCTGGCTGGAGACTGGTGAGGACTGCA	0.707891036	10.82782756	12.83556046	9.59E-07	0.00060811	6.346421724
Vv_10001785	;TC56587	;similar to UP|Q3LRV4_LUPAN (Q3LRV4) Nitrilase 4B, partial (88%)	AAGGCCTCTTCACAGCTGATCTTGATGTTCGTGGAGAGATTCCTAAAGCAAAGTTCCAGTTCGATGTGGT	0.510039378	12.14831932	12.54038927	1.15E-06	0.000693724	6.176580683
Vv_10003750	;TC60180	;similar to UP|Q6UD65_9ROSI (Q6UD65) Phenylalanine ammonia lyase , partial (97%)	GAGAGAAGAACTCTAGCACTTCCATTTTCCAAAAGATCGTAGCCTTCGAGGATGAGCTAAAAGCCCTTCT	0.516705935	10.07890265	12.36429081	1.29E-06	0.000693724	6.072909947
Vv_10011267	;TC66717	;no annotation	GATGAGACTTGGAAGTGTTACACTCTGTTGTCCTATTTGATGTTAATATTAATATGTAAGAATTTTCCCC	0.660172738	10.87526557	12.34998299	1.30E-06	0.000693724	6.064408232
Vv_10011891	;TC62756	;weakly similar to UP|Q6ZZ94_BRAOE (Q6ZZ94) Plasma membrane sulphate transporter, partial (12%)	GAACTGAGGTATTGGAGAAGTTGATGGTGGCGAAATTCATAGACATCATAGGTCAGGAAGCCATCTTCCT	0.729578248	9.748157408	12.29878476	1.34E-06	0.000693724	6.033888477
Vv_10007911	;CD799281	;homologue to GP|3599997|gb|AAC35502.1| 28 kDa coat protein {Rupestris stem pitting associated virus-1}, partial (43%)	TGTAAACTATGCCCTCCTTACCAGCCTTACTCATGCGTGACATTAGCAAATGGGTTGTTAATGAGTGCAC	-0.653998243	9.632323041	-12.28238963	1.36E-06	0.000693724	6.02408277
Vv_10011583	;TC55041	;weakly similar to UP|Q5CQ38_CRYPV (Q5CQ38) WD40 repeat protein, partial (4%)	CGTGGTTGCCTTTCTAGTCTTAGCTTTAGTAGCAGTGTTGATTGTATTTGGCCCTAATACTAATGTGGGA	0.774540841	9.79367523	12.2272065	1.41E-06	0.000693724	5.990962334
Vv_10001107	;TC68751;TC58359	;weakly similar to UP|Q9ZTY8_9SOLN (Q9ZTY8) Glucose acyltransferase, partial (14%);	GAAGTTCTTGTAGAAGTTGGCGATCGCGACTTGGTTGTTCCATACCCGGGGGCGGTAGAATGGATTAGAC	0.542289909	10.14017838	12.01283686	1.62E-06	0.000747037	5.860578874
Vv_10004449	;TC61248	;similar to UP|PALY_CAMSI (P45726) Phenylalanine ammonia-lyase , partial (97%)	TCAAGATTGGGGCATTTGAGGAAGAACTGAAGACCCTTTTGCCTAAAGACGTGGAGAGCACGAGAATTGC	0.770808747	10.60072785	11.87641377	1.77E-06	0.00076786	5.776153179
Vv_10010268			CTAGAGGCTATGCTCTAGCATCAACTTACAACGATGGCGCCACCATTGAATACAATTGTTATGTCATACA	1.814926031	9.524488127	11.85995371	1.79E-06	0.00076786	5.765889305
Vv_10008543	;TC59621	;weakly similar to UP|Q2VT54_CAPAN (Q2VT54) DC1.2-like, partial (85%)	CGGCAAAGGTTCAATTGGGGTACTAATTAATCCTATATGCCTTGCTGCAAGAAATATGGAATGCTACTAG	-0.851242966	12.69361479	-13.98770821	1.63E-06	0.000747037	5.708067212
Vv_10003904	;TC70502;TC51735	;homologue to UP|Q2QCX5_GOSHI (Q2QCX5) Gibberellin 20-oxidase 1, partial (26%);homologue to UP|Q2QCX5_GOSHI (Q2QCX5) Gibberellin 20-oxidase 1, partial (94%)	AATTGGCAAAACAGCAGGATCAGCAGGAGAGGAAACCCAAAGGCATTGAAGAGATTCTTGCTTGAGTATT	0.699105919	12.1148905	11.57398607	2.16E-06	0.000879658	5.584853597
Vv_10013100	;TC65948	;no annotation	CTATTGTGATGTTTGCTGCAGCTGCTACAGTCTCGGCACAAGAAGTTTCTCCGACTCCATCGCCGGATGT	0.835282552	10.34989432	11.4952092	2.28E-06	0.000879658	5.534064559
Vv_10004060			CAGTTAAGCTTTGTTCCACAGTGATAGACTTGAATTGTTGTGTGTTCCCACCGTAGCTAAGTGGGGTTCT	0.694458436	10.95766402	11.47680404	2.31E-06	0.000879658	5.52214023
Vv_10001648	;TC61414;TC54980	;weakly similar to UP|Q94JH8_ORYSA (Q94JH8) Cold induced protein-like, partial (28%);weakly similar to UP|Q29PZ2_ARATH (Q29PZ2) At3g03170, partial (25%)	CCAGCAGAAGCTATGGAGGAGGCTTATCGGAGAAGATCGATGATACCCACAAATCATCCCCTCCAAAACG	-0.570320599	12.82514909	-11.42032433	2.40E-06	0.000888858	5.485409705
Vv_10011243	;NP833510	;GB|AJ536326.1|CAD60273.1 putative pathogenesis related protein 1 precursor [Vitis vinifera]	CAGTGCAACAATGGGTGGTGGTTCGTCACATGCAACTACGATCCACCACGGGGCAACTATATCGGACAAC	1.245851428	13.89128655	13.35307942	2.25E-06	0.000879658	5.440034921
Vv_10001114	;TC68649	;similar to UP|Q09083_PHAVU (Q09083) Hydroxyproline-rich glycoprotein precursor, partial (37%)	CCTCCTCACCACTACTAGAACCGCTTTCAAACTACTCAGTTTGGAAAGCAGAACTGAGAAGAATCTCAAA	0.950696058	11.5600875	11.27183569	2.66E-06	0.000957928	5.387836381
Vv_10012875	;TC64024	;no annotation	GCTAATGCACATGCATATGCTGGAGTCTATCATAATCGTTCCACACCCCATGAACCATCAGAGGGATTTT	-0.552089624	11.9985701	-11.21853754	2.76E-06	0.000960599	5.352453784
Vv_10000758	;TC68368	;similar to UP|Q9XFB4_SOYBN (Q9XFB4) PR1a precursor, partial (32%)	CAACATTGTCGGACAGAGTCCTTATTGAACATCATGGAACTACTTCTAACCAAGTATGGGTACTATTAGA	1.278219564	12.4898376	11.19205166	2.81E-06	0.000960599	5.334799374
Vv_10007616	;CD007812	;weakly similar to GP|9955523|emb|CAC05462.1 laccase-like protein {Arabidopsis thaliana}, partial (10%)	CATTTACCTGCATACAATGACACAAATGCATCGCTTCAGGTCATGGCCGGCCTCCGAAGCTTAGCAGATG	1.219671482	9.161923975	10.99491924	3.23E-06	0.001075682	5.201889491
Vv_10002850	;TC69449	;similar to UP|Q6WNU4_SOYBN (Q6WNU4) Subtilisin-like protease, partial (3%)	GGGAGGTGAGTATGTTTTCGGAAGGCTCATATGGTCAGATGGAAAACACTTCGTCGGAAGCCCTATAGTG	0.446690175	11.66318743	10.52873356	4.52E-06	0.001469112	4.876647068
Vv_10001322	;TC55041	;weakly similar to UP|Q5CQ38_CRYPV (Q5CQ38) WD40 repeat protein, partial (4%)	TTACCACGTGGTTGCCTTTCTAGTCTTAGCTTTAGTAGCAGTGTTGATTGTATTTGGCCCTAATACTAAT	0.628024982	9.620092501	10.42429167	4.89E-06	0.001526081	4.801597953
Vv_10002542	;TC57058	;similar to UP|O04924_LYCES (O04924) ADP-glucose pyrophosphorylase large subunit 1 , partial (41%)	GGTATTTGAGGATGCAAAGAACAAGAACATTGAGAATATTCTGATCTTATCTGGTGATCACCTTTACCGC	0.552785415	9.744829644	10.40367795	4.96E-06	0.001526081	4.786688406
Vv_10000150	;TC66835	;similar to UP|MT2_ACTCH (P43390) Metallothionein-like protein type 2 PKIWI504, partial (72%)	GAATGACAACTCCTATTTTCTATAACTTCCTGGCTCAACCTCTTCTTCTCTTTCCGGGTGTCATTTGAAT	0.558243469	13.05973008	10.38190033	5.04E-06	0.001526081	4.770902028
Vv_10014313	;TC57592	;no annotation	ACTCAATTTGAACACATCATATGGCTCAAATCTCCTGAAACACATGAGACGTCACCACTCCTGCAGCACT	-1.04847893	8.369831756	-11.81370764	5.30E-06	0.001567304	4.708073167
Vv_10008911	;TC60529	;homologue to UP|Q2HIM4_ARATH (Q2HIM4) At5g23760, partial (93%)	CTGCTGATATGAAGGAGCAGAAGCTAACTGTAATTGGAGTGATGGATGCAGTTGCAGTGGTGAAGAAACT	0.47741465	11.61353619	10.26178745	5.52E-06	0.001597022	4.683182135
Vv_10005926	;DT023800;NP596411;TC66218;TC54834;TC53627	;no annotation;GB|AF195867.1|AAF44336.1 alcohol dehydrogenase 7 [Vitis vinifera];UP|Q9M6B4_VITVI (Q9M6B4) Alcohol dehydrogenase 7, partial (28%);homologue to UP|Q9M6B4_VITVI (Q9M6B4) Alcohol dehydrogenase 7, partial (28%);similar to UP|RL30_LUPLU (O49884) 60S ribosomal protein L30, complete	TACTGGTTGTTGCAGGAGGCTAGTAGCTGTAGTGGAAATAATGTTGGGGTCATGGCTACATGTCCCTGGC	0.376705187	12.12043565	10.21721535	5.71E-06	0.001616436	4.650347603
Vv_10007239	;TC67690	;similar to UP|Q3ZTF5_TOBAC (Q3ZTF5) Trehalose-phosphate phosphatase, partial (54%)	TGTTCCAGCCTGCGAGTGAATTTTTACCCATGATCGATGAGGTTTTTAGATCCCTTGTCAGGTGTACTAA	-0.446084279	11.58037966	-10.15535642	5.98E-06	0.001658642	4.604521982
Vv_10004484	;TC68037;TC53437	;no annotation;weakly similar to UP|Q8LEH3_ARATH (Q8LEH3) Cinnamoyl-CoA reductase-like protein, partial (22%)	ACTGATGGTCAATTTCGCGGGTGGGCGGGCCCAAGGACAGGATGGTCTGATCGGAAAAACCAACGGTGAT	0.539563229	10.50989202	9.97782778	6.85E-06	0.001861081	4.471328592
Vv_10012369	;TC69477	;no annotation	CTAGACTTTGCTGCAGCTGTAAATTAGCCTACGTTGTAAGAATATGAGCACTTTGTATCTTCTAGCTCTT	-0.555549266	9.581891408	-9.811070192	7.80E-06	0.002053023	4.343904074
Vv_10009644	;TC67908	;similar to UP|Q9ZR47_DAUCA (Q9ZR47) Neutral invertase , partial (66%)	CCTTCATCCTAATTAACACTTCCATTGCCTGTTGTAGTATTTACCGTCGTTTAGGCAACCATAGGACACA	-0.621938586	12.51689315	-9.799936455	7.86E-06	0.002053023	4.335315312
Vv_10009283	;TC53149	;UP|Q5ZW21_LEGPH (Q5ZW21) Methylase, partial (5%)	AAAGCCACGTATCGAATTTCCACAGCTGTTGGACGACCCCCCTATCATGTTTAAGGAAGGCCACACTCTG	-0.568741689	9.949913227	-9.738720498	8.25E-06	0.002083628	4.287908706
Vv_10011648	;TC61954;TC52076	;weakly similar to UP|Q7QFE5_ANOGA (Q7QFE5) ENSANGP00000020024, partial (6%);weakly similar to UP|Q7QFE5_ANOGA (Q7QFE5) ENSANGP00000020024, partial (6%)	CAGCACCAGTAACGGAGAAACTGGAAACAATGGCGAATCTACTACAACACCTACATCTCAGGGAGGCACA	-0.407325233	10.74303867	-9.732087183	8.29E-06	0.002083628	4.282753041
Vv_10007107	;TC53008	;similar to RF|NP_201121.1|15242656|NM_125711 protein binding {Arabidopsis thaliana} (exp=-1; wgp=0; cg=0), partial (72%)	CTGCGACGCCGTTTTGGCGTTCGTTCGGTTCCTCTATTCGTCGAGGTGTACAGACGATGAAATGGAGACG	-0.395652892	11.76532925	-9.634740647	8.96E-06	0.002208683	4.206667168
Vv_10003778	;TC55505	;UP|Q7PCC4_VITVI (Q7PCC4) Anthocyanidin reductase, partial (87%)	ATGTGGAAGATGTTTGCCAGGCACATATATTTGTAGCTGAGAAAGAATCAGCTTCTGGCCGATACATCTG	0.537466009	11.69425823	9.521298883	9.81E-06	0.002374042	4.116988018
Vv_10004634	;TC65435	;similar to UP|LGT_CITUN (Q9MB73) Limonoid UDP-glucosyltransferase (Limonoid glucosyltransferase) (Limonoid GTase) (LGTase) , partial (72%)	CGGAATCTTCAGGAGTTTGTGGACGAGGTCAGGAGGATGAGTATGGAGCTGGTTTGCAAGTCAAAGAAAA	0.364734387	12.82727365	9.339423112	1.14E-05	0.002701145	3.970889869
Vv_10003842	;TC69265	;similar to UP|Q6QGY1_VITVI (Q6QGY1) Merlot proline-rich protein 2, partial (24%)	AAGCCTGGCCATCCTTTTGTAGAGAATGCTGAAGAAGACTCACACAAGATGCCTCCAAAGATGATGCCTC	0.722597989	10.73469417	9.239081878	1.23E-05	0.002881098	3.889040342
Vv_10011954	;CF210000;TC58552	;no annotation;no annotation	ACCCATGAAGTTGTTTGTATCAATTTCAGGGTCCAAGTTCAGAGATCCCAGCATATGTGATGTTGCCTAT	0.455724307	9.857195739	9.190146398	1.28E-05	0.002948034	3.848796212
Vv_10004981	;TC67060	;weakly similar to UP|Q6WHB9_CAPFR (Q6WHB9) Cytoplasmic small heat shock protein class I, partial (89%)	GGGTTGTGTAAGATTTCATTGCCATTCCTTGTTGGTCTCATGGGGTTAGCTCTAGCTCACACCTGCTATG	1.325996711	11.81924869	9.07990401	1.41E-05	0.003176025	3.757338502
Vv_10007839	;CF604851;TC66146;TC64437;TC64043	;no annotation;similar to UP|Q00487_9CNID (Q00487) Mini-collagen (Fragment), partial (28%);homologue to GB|AAA52046.1|553234|HUMCOL4A5X alpha-5 type IV collagen {Homo sapiens} (exp=-1; wgp=0; cg=0), partial (5%);homologue to UP|Q95JD1_PIG (Q95JD1) Basic proline-rich protein, partial (6%)	CCAGCAGCTGAATGAGAGGGTTGTGTTTGTAATTCTCTTTTTTGCTTTCTGGGTTGTGTTGTAGTAAATA	1.228058701	13.89122312	11.84166825	1.61E-05	0.003498268	3.711075953
Vv_10004365	;CB914557;TC56030	;no annotation;homologue to UP|Q7FAH2_ORYSA (Q7FAH2) OJ000223_09.15 protein, partial (98%)	TCCTGTATGGGGGCCCTTTAAAGGGCAATCTGCCTTTCGTTTTGGGATGTTCAGTTCTGGGATCTTGAAG	0.494890586	9.952205112	8.965386257	1.55E-05	0.003438213	3.661151634
Vv_10004498	;TC56631	;similar to UP|CPLR_DESHA (Q8GFE2) Chlorophenol reductase precursor (Ortho-chlorophenol reductive dehalogenase), partial (7%)	CTGCTGTTGGAGAGGTATCAACTGATGGTACAATCTATTTGATTGCAGGGGCTGTTGCGGTGACAGTGCT	-0.440056314	14.38692394	-8.89674504	1.64E-05	0.003498268	3.602911958
Vv_10010766	;TC69306;TC51761	;UP|Q9FZ01_VITVI (Q9FZ01) Alcohol dehydrogenase 2 , complete;UP|Q9M6B5_VITVI (Q9M6B5) Alcohol dehydrogenase 6, complete	AACAGTGTGAGAAGGAATATAGCCTAAAGATGTCAAGCACAGCTGGTCAGGTTATACGCTGCAAAGCCGC	0.397630942	10.8279967	8.887334257	1.66E-05	0.003498268	3.594892682
Vv_10011985	;TC67203	;homologue to gb|AF104926.1|AF104926 Verticillium dahliae 18S ribosomal RNA gene, internal transcribed spacer 1, 5.8S ribosomal RNA gene, internal transcribed spacer 2, and 28S ribosomal RNA gene, complete sequence, partial (5%)	GAGTGAAGCAGCAATAGCTCAAATTTGAAATCTGGCGTCTTCGACGTCCGAGTTGTAATTTGTAGAGGAT	1.943770285	8.955202289	11.35134637	2.08E-05	0.004008149	3.545688767
Vv_10004371	;TC60208;TC60064;TC58162	;weakly similar to UP|Q8RX87_ARATH (Q8RX87) AT5g20250/F5O24_140, partial (14%);weakly similar to UP|Q8RX87_ARATH (Q8RX87) AT5g20250/F5O24_140, partial (6%);	GGAAATGGTGTGGCTGAAGAGAGGATGGAGAACAGGAGCACAGAATTGGTGGGTGTAGTTCACATGGAGG	0.374714787	11.36994545	8.775016313	1.82E-05	0.003760877	3.498533148
Vv_10003899			ACATCAAAGAATTTCCATTTGGGGATGCTTGGACCTGGGGACACGCACTTCTTCAGATAGCTAGCTAGCA	-0.435807109	12.54593827	-8.766105345	1.84E-05	0.003760877	3.490836642
Vv_10002420	;CD801525	;GP|3599997|gb|AAC35502.1| 28 kDa coat protein {Rupestris stem pitting associated virus-1}, partial (40%)	CCCCTTCTCAAATGTTACTCATGAATAAAGAGGATGAAGCTGATGGCATTTCCGCAGTCCAATAATTCCC	1.871259342	12.97398412	11.17114305	2.29E-05	0.004228405	3.406658626
Vv_10009018			GTTGTGGTTTCGCAGAGCCGAGTGGCAAGAAAGGACCTGGGTCTGGATCTGGGTGGGGTGGGAGTTGGAG	0.363617505	10.38976059	8.667929712	2.00E-05	0.004003967	3.405533265
Vv_10013426	;TC64863	;similar to UP|Q66PF4_FRAAN (Q66PF4) UDP-glucose glucosyltransferase, partial (23%)	ACGTCCTTATGATCATAGGGTGTGTGGAAATGTATCTAAGTATAATTTTGCAGGAGTCACGATGTAGCGT	0.427471573	12.06305247	8.658555255	2.01E-05	0.004003967	3.397338944
Vv_10007828	;DT006771;TC55407;TC54743	;no annotation;similar to UP|Q2Z1Y1_PRUMU (Q2Z1Y1) NAC family protein, partial (65%);similar to UP|Q7Y1A6_BRANA (Q7Y1A6) NAC-domain protein 18, partial (18%)	TTCGTAAATGCGCATCACAGAGCATCTCCGTTCCGATTATTGCCGAGGTTGATCTCTACAAGTACGATCC	-0.414239663	12.58721271	-8.629939699	2.07E-05	0.004008149	3.372272573
Vv_10010789	;TC51734	;similar to UP|Q6JX04_GOSHI (Q6JX04) Chitinase-like protein , partial (90%)	GGCCGTGAGGAAGCAGGGCCTCATGAGGTTCTCACCTGCGCCGAGCAGGAGGCTTTCAACCCGTCATCTT	0.448222927	10.09717168	8.602437015	2.12E-05	0.004024315	3.348105294
Vv_10012987	;TC51891	;similar to UP|Q43ZL0_SOLUS (Q43ZL0) NADH dehydrogenase , partial (4%)	TTGGCACAAGGAGTCACAGATGAAAATGGAGATTTCATCATTGATCTTCCTTCTGAACTTCATGCAGTTC	0.505113754	9.621898066	8.583910605	2.15E-05	0.0040324	3.331783679
Vv_10004020			CTCTCTGAAGTTGGCCATGCAGTATAGGATGCGTATATGCATGGAGAATTTGGAGGTTTGGTGTGAAAAT	0.574964436	9.58540388	8.49742852	2.32E-05	0.004231455	3.255143381
Vv_10011116	;TC69871	;similar to UP|DNAJ8_ARATH (Q9SAG8) Chaperone protein dnaJ 8, chloroplast precursor (AtJ8) (AtDjC8), partial (54%)	TTCCCCCCTCTCAAACGATCCTATTTCTTCATCTGCTTTCCTTTTTCCGTTTTCCGTTTCTTACGTATAT	-0.347685638	12.87485065	-8.465605907	2.39E-05	0.004258669	3.226754286
Vv_10000977			TTTCCCACTTCCAACTTTCTTTCGTCTCTGTTTGTAAAACCTGAGATTGTCCGCGCCTCGCGCTTTCTAT	0.570708207	11.98069124	8.459584834	2.40E-05	0.004258669	3.221371415
Vv_10003855	;TC70298;TC56795	;UP|FL3H_VITVI (P41090) Naringenin,2-oxoglutarate 3-dioxygenase (Flavonone-3-hydroxylase) (F3H) (FHT) , complete;homologue to UP|FL3H_VITVI (P41090) Naringenin,2-oxoglutarate 3-dioxygenase (Flavonone-3-hydroxylase) (F3H) (FHT) , partial (59%)	GTTGCAAGACGTGGAGAAGGCCAAGTTAGAGTCCAAGCCCATTGACCAGATTTTGGCCTAATCTTTTTGT	0.635337551	12.38936466	8.435708383	2.45E-05	0.004292512	3.199989776
Vv_10008959	;TC54871	;similar to UP|Q7GAD9_ARATH (Q7GAD9) Expressed protein, partial (38%)	AAGAGCCATGATTTTGGTTTGAAGAGGGAAGAGGATTCTTCATTCAGTGGTTTGCAGGATGCACCATCAA	-0.362851196	10.26774789	-8.402167374	2.52E-05	0.004364957	3.169856081
Vv_10008631	;TC53602	;similar to UP|Q6EM01_SANAU (Q6EM01) Beta-galactosidase (Fragment), partial (52%)	TGATGCTCTTCAAAGGAACTGCATTGGGAAGCAATCTTGTTCAGTATCTGTAGCTCCTGAAGTTTTTGGA	-0.567568063	12.86904456	-8.26933632	2.84E-05	0.004853546	3.049391395
Vv_10010475			GTGGAATAACTAGAATACCCTTATAAGGGTAAGAGCTCTTGACTGGGTTCCGTATCGAATTGCCTTTCTC	0.452540301	10.21033978	8.249368912	2.89E-05	0.004879257	3.031125827
Vv_10009855	;TC65647	;homologue to UP|Q850K6_VITVI (Q850K6) Lipid transfer protein isoform 1, partial (36%)	ACTACCAGTGATGGGGTAATGGTGTGGTGCATTGGAAGCCGAATCCCATGTTAATTTGACAGCTCCATGC	-0.403514096	10.52032643	-8.205924405	3.01E-05	0.004980385	2.991240898
Vv_10008453	;NP596340	;GB|AF487826.1|AAN77692.1 putative serine hydrolase [Vitis vinifera]	CAAACCGAGACCATTATTGGTGTAACTATGAGATGGCAGAATTGTCCAGGGCTGAATGGTGTCGGTTTCC	0.598310677	9.175819201	8.199113994	3.03E-05	0.004980385	2.984970635
Vv_10010895	;TC54981	;similar to GB|AAL25566.1|16648748|AY058150 AT5g02020/T7H20_70 {Arabidopsis thaliana} (exp=-1; wgp=0; cg=0), partial (53%)	TCATATACCTGAGTATATCATCCATGGATAATTTCTTGATGGTTTTCATGGACCTATAACAAGCTGGATG	-0.572729199	11.1893746	-8.158850827	3.14E-05	0.005103188	2.947801495
Vv_10013927	;TC70921	;no annotation	GCCCCACGGTTCAGTGGTCGGTTTTCGGTTTTCATAAATTAGAGTATTTGCCCTGTATTAGTGGAAGGAT	-0.334785132	9.777090809	-8.069576208	3.41E-05	0.005471095	2.864777054
Vv_10000687	;TC56821	;weakly similar to UP|Q9FKY4_ARATH (Q9FKY4) Gb|AAD32907.1, partial (40%)	ACCTGCCATGAATATCGGTACCATGACTGAACTGTTTAATGTGGGGCAAGAGGAGTGCTCAGTCCTCTTC	0.328466323	11.57325059	8.031987346	3.53E-05	0.005566482	2.829566139
Vv_10012021			TTGTCATGAGTCCGATCGTATTGACTCAGCTCGCCACCGGCTTGAGCGTCTTGGCCGGGGCGGTTCTGGT	-0.308037401	10.90538518	-8.024985983	3.55E-05	0.005566482	2.822990979
Vv_10002911	;DT015707;TC68856	;no annotation;no annotation	GCTTGCCCTGGTTAATAGTTATGTGAACAAGGAAACTAACGCTATGGAAACGCCTTGATTCTATATCTCA	0.483619228	10.3305929	7.954829127	3.79E-05	0.005871408	2.756813364
Vv_10012777	;TC66507	;weakly similar to GB|AAD21694.1|4512625|F28K20 ESTs gb|T20423, gb|AA712864, gb|H76323 and gb|Z25560 come from this gene. {Arabidopsis thaliana} (exp=0; wgp=1; cg=0), partial (7%)	CCTTGAAGCTTATTCTGATCATCAGGACCATGTTCCTCTGAAGGGGGAGGATGTTAAGCCTGGGCAACTC	0.466924468	9.419754217	7.758452109	4.56E-05	0.006979639	2.568717813
Vv_10013066	;TC56631	;similar to UP|CPLR_DESHA (Q8GFE2) Chlorophenol reductase precursor (Ortho-chlorophenol reductive dehalogenase), partial (7%)	ACTGTGGTCGCTGCTGTTGGAGAGGTATCAACTGATGGTACAATCTATTTGATTGCAGGGGCTGTTGCGG	-0.441101059	14.78644814	-8.412261935	5.36E-05	0.007585966	2.534485825
Vv_10004018	;TC57889	;similar to UP|Q7XB39_VITVI (Q7XB39) Class IV chitinase, partial (94%)	ACGGTGCACTGGAATGTGATGGGGCAAATCAAGCCACCGTCAACGCCCGAGTTGAATACTACACGGAATA	0.598062397	9.248864981	7.719042026	4.73E-05	0.007163719	2.530454846
Vv_10000978	;TC66528	;phenylalanine ammonium lyase [Vitis vinifera]	GCACCTCTCCCAATCTGCTAGGGGATTTCACCCTTCCACACTCTTTATTTTCCATTTCCAATTTTCTTTC	0.773461465	10.92556181	7.664810038	4.99E-05	0.007447384	2.477516014
Vv_10001607	;TC68186	;similar to UP|Q2VF20_PAROL (Q2VF20) Myogenic factor MyoD, partial (6%)	ATGGTCATTACGACGAAGAAAAAATTGAAGATAGCGGTCACGCATGCCCCGACGATGGACCGATGGCCGA	-0.417331033	10.40551288	-7.654883065	5.03E-05	0.007447384	2.467789776
Vv_10011539	;TC69001	;similar to UP|Q3ED96_ARATH (Q3ED96) Protein At1g19180, partial (31%)	GAAGAGAAAAGATCGGGTCAATTCGAAAGCACCATACCAAGTAAACAATCCATCCAGACCTTCTCCAAAG	0.409854703	9.273097004	7.639020617	5.11E-05	0.007478498	2.452224891
Vv_10003716	;TC66040;TC60943	;similar to UP|Q9LL50_RUBID (Q9LL50) 4-coumarate:coA ligase 2 , partial (35%);similar to UP|Q9LL50_RUBID (Q9LL50) 4-coumarate:coA ligase 2 , partial (97%)	GTTCCTGTTGCATTCATTGTGAGATCGAATGGTTCGAAGATCACTGAGGATGAGATCAAGCAATATATCT	0.362593815	11.1488756	7.621137114	5.20E-05	0.007525449	2.434642572
Vv_10002806			CAAACCACCTGGCGACGTACCCGTCTGTCTACAACAAGGCCAGGTATACCATGGCATGTTGGCTCGAGCG	0.32400391	9.10113414	7.595950852	5.33E-05	0.007585966	2.409818671
Vv_10003601	;TC64506	;homologue to UP|Q676X8_HYAOR (Q676X8) Glucose-6-phosphate/phosphate-translocator (Fragment), partial (60%)	AATGTAGATGATGAGATAGATACACTGAGGAGTCAATTTGGCTGGAAGCATTGTTATCAGCTGATTCAGC	0.637714065	10.43528819	7.544805084	5.60E-05	0.007766283	2.359185262
Vv_10013556	;TC53149	;UP|Q5ZW21_LEGPH (Q5ZW21) Methylase, partial (5%)	ACGTATCGAATTTCCACAGCTGTTGGACGACCCCCCTATCATGTTTAAGGAAGGCCACACTCTGCAATCA	-0.541073672	9.876752539	-7.544448838	5.60E-05	0.007766283	2.35883153
Vv_10012556			CAAGGATCTCGAAGACAACCTCAGCATCATCCGCCTCAGGTTTGGAGAGAGCTCTAAGCCCCTCTTTAGG	-0.308057421	9.495578238	-7.502579773	5.83E-05	0.007926505	2.317155956
Vv_10000746	;TC59924	;weakly similar to UP|Q84MB3_ARATH (Q84MB3) At1g06620, partial (75%)	ACGAGTTTCTCACATACTACTTCTCAAAAGGACTGGATGGGAACTCTTCACTTCCACATTTTAAGCTGTG	0.304464247	12.85607413	7.502210916	5.83E-05	0.007926505	2.316787902
Vv_10003320			AATGCATTCACGAACAGCAATGTTCAAGCCGTTAACAACTCCATTCTCTTCAACACCTCTTGCAACCACC	0.396282045	9.931749365	7.472710272	6.00E-05	0.007928146	2.287300384
Vv_10009693	;TC61540	;weakly similar to GB|1H4B_A|46014884|1H4B_A Chain A, Solution Structure Of The Birch Pollen Allergen Bet V 4. {Betula pendula} (exp=-1; wgp=0; cg=0), partial (36%)	GAGGAGCTTGCAACAGCCTATGGAGAGCTAGGCTCAATTATCCCCAATTTGAGAGCTCATCTTTCACTCT	-0.451454625	12.38188055	-7.471160631	6.01E-05	0.007928146	2.285748635
Vv_10003711	;TC55300	;similar to UP|Q5MBH8_VITVI (Q5MBH8) Aquaporin, partial (72%)	GTTGTCGTGGATTTCAGCATTATTGTCATCAGGGCCGTCCATTTTATCTGATTGCGATCAAATGGATGAT	-0.396120264	11.72995443	-7.471082228	6.01E-05	0.007928146	2.285670119
Vv_10012074	;TC70717	;no annotation	TATATATATGAAACGCCATGCCTCGATGGAAGGAGAAATTCCTCAGAGATTTATCAACCATGACCTTCAG	0.284328202	10.7354149	7.453630729	6.12E-05	0.007985521	2.268175409
Vv_10001964	;TC60840	;similar to UP|Q3KN72_VITVI (Q3KN72) Isoflavone reductase-like protein 1, partial (55%)	TTGGGTGTTCTCACCCCTCCAAAGGAAAAGGTTTGTCTATATGGAGATGGCAATGTCAAAGCGGTTTTCG	0.342824096	10.39832564	7.42642645	6.28E-05	0.008010555	2.240832837
Vv_10003833	;TC57103;TC52072	;homologue to UP|PGKY_TOBAC (Q42962) Phosphoglycerate kinase, cytosolic , partial (52%);homologue to UP|PGKY_TOBAC (Q42962) Phosphoglycerate kinase, cytosolic , complete	GGTGATCCTGTAGAGGCTATGGATCAAATTTTGAATAAGTGGGTGGTTCTCTCAGCCATGAATCCTGGTG	0.304444844	13.98763033	7.424928227	6.29E-05	0.008010555	2.239324481
Vv_10011253	;TC52364	;homologue to UP|Q9M560_VITVI (Q9M560) Caffeic acid O-methyltransferase, complete	TTGTTTGTGAGTTTCCTGATTCTATATTGTCTTCTTTCACAAGTGGCTTTATACTGTGTATGAAGTTGTT	0.56682468	13.05723149	7.420867113	6.32E-05	0.008010555	2.235234578
Vv_10010748	;TC67855	;UP|O80407_VITVI (O80407) Chalcone synthase , complete	AATTGAGGTAGAAGCCAGTAAAGCAGGTAGCCAACAATGGTGTCAGTTGCGGAAATTAGAAAGGCCCAGA	0.564225269	11.10454914	7.388947842	6.52E-05	0.008170711	2.203021595
Vv_10004892	;TC62919	;similar to RF|NP_195680.1|15235984|NM_120131 metal ion binding {Arabidopsis thaliana} (exp=-1; wgp=0; cg=0), partial (80%)	TATAAACAGGAAACAGCAGAAGGTGACTGTAACTGGGTATGTTGATGCAAACAAGGTGTTGAAGAAGGCC	0.572038127	10.21068725	7.381571634	6.57E-05	0.008170711	2.19556046
Vv_10003935	;TC60516	;no annotation	CGACCATCATACTGGAAATAAACTGAAACTTGAGTGGGTGGATTACGCATGGCATCTGGACATACCAAAA	0.503884643	9.198519911	7.960695137	7.72E-05	0.009343971	2.191485509
Vv_10010716	;TC54859	;similar to UP|O64455_PHAAU (O64455) Ca2+/H+ exchanger, partial (67%)	GGATGGTGATGATGACACTGTCAGTTCTGATGAAGAGCCTGTTATAGGATTTTGGAGTTCAGTTGTCTGG	0.282542638	12.64911577	7.322736129	6.96E-05	0.008544978	2.135817238
Vv_10001336	;CF603167;BM437258;TC54209	;no annotation;no annotation;similar to UP|Q9FGQ9_ARATH (Q9FGQ9) Arabidopsis thaliana genomic DNA, chromosome 5, TAC clone:K14A3, partial (56%)	TTTTTTCAGTGCTTCTTCTCCGAGATCTGCCAGGTTTTATGATGCTAGATTTGAAGATCATCAACCCCAT	0.344691832	11.53001607	7.317574972	7.00E-05	0.008544978	2.130556861
Vv_10004760	;TC59222	;no annotation	CAAAACCAAAGTCTTCTTCCAGGGCATTTCTCCCACCCATTATGAGGGAAAGGACTGGAACCAGCCATCA	-0.346250177	12.0256914	-7.856923261	8.42E-05	0.009970307	2.076024195
Vv_10005071	;BM436558	;weakly similar to PIR|T07169|T07169 subtilisin-like proteinase (EC 3.4.21.-) 3 - tomato, partial (22%)	CTCAACCAAATCTCGGGTCTATGGCCGGCGTCCGATTTCGGAAAAGACGTCATTGTTGGCGTTATCGACA	0.418775972	10.16399978	7.152290452	8.25E-05	0.009900955	1.960405442
Vv_10002774			ATTTTTTTATCACGAAGGATTGTGTGTTATGGCACAACTTGCAAGGCATGCATCTACATTGGATGTCGTA	-0.384604412	9.593599457	-7.112105401	8.60E-05	0.009970307	1.918537021
Vv_10002165	;TC63635	;similar to UP|Q9FLB5_ARATH (Q9FLB5) Laccase (Diphenol oxidase), partial (30%)	TGTGCTAAGATCATCAACAGAAAAACCACCCACAGTTGAACTTCATATGCCTTATAAGAGGGGCACCTAT	0.346612996	9.552699912	7.110881837	8.61E-05	0.009970307	1.917259103
Vv_10008968	;CF211548;TC62607	;no annotation;homologue to UP|Q9ZQW5_POPTR (Q9ZQW5) Laccase (Fragment) , partial (20%)	ATCCTCAAAACTTTAATCTCATTGATCCTGTTGAGCGGAACACTATTGGAGTACCATCCGGTGGGTGGAC	0.318446603	9.130876858	7.110412506	8.61E-05	0.009970307	1.916768874
Vv_10011055	;TC61419	;weakly similar to UP|Q6PW56_9CARY (Q6PW56) Probable lipid transfer protein family protein, partial (77%)	GTGCTTTGATCATAGTCCTCATGCATGGACATAGCTCTTTATTTGCCCCTAAGTAGGAGTTCTGATGATG	0.441198762	14.6508018	8.502606537	0.000114987	0.012447619	1.906009059
Vv_10011049	;BQ799088;TC62521	;no annotation;weakly similar to UP|Q95JC9_PIG (Q95JC9) Basic proline-rich protein, partial (14%)	GCCCTCCACCACCTTATTAGCATGCGTGCCCCCATATGTAAAGGTTGTGTAACACAGAAAAGAAGTTGGA	0.368403975	12.43855716	7.096741304	8.73E-05	0.010018643	1.902477085
Vv_10002594	;TC52497	;similar to UP|Q9LSL1_ARATH (Q9LSL1) Arabidopsis thaliana genomic DNA, chromosome 5, TAC clone:K21L13, partial (49%)	TGGAAAGGAGAAACATGGATACCCGGATCGAGATTTGCTGTGCAGCAAAGCCAGGACTGTTGCTGTCGAC	0.287525337	9.103082703	7.088669961	8.80E-05	0.010018643	1.894028581
Vv_10008061	;CF074703	;no annotation	AAGGGAGTTCCTTACAGCATCTCCATCTGAGGTAGCTTTAGGAGTGAAGCTTCAAGTTCATTGCATGGCA	0.315785662	8.762166491	7.080047115	8.88E-05	0.01002124	1.884993954
Vv_10003867	;TC68763	;similar to UP|Q6QLW8_HEVBR (Q6QLW8) HMG-CoA synthase 2, complete	TTGCTGGAAAGTTGAAGGCAAGGCATGAGTTTCCTCCAGAAAAATTTGTCGAAATCTTGAAGTTAATGGA	0.373004085	11.70802104	7.005846361	9.58E-05	0.010719513	1.806870396
Vv_10010054	;TC68327	;weakly similar to UP|Q6EAL9_LYCES (Q6EAL9) Arachidonic acid-induced DEA1, partial (75%)	GCCCAAGTCAAAGCCAACCCCAACTCCCACTCCAGCCAACCCTAATTCGGGTAGCTGCCCCATAGATGCC	0.530700396	10.13021448	6.98011101	9.84E-05	0.010914871	1.779614915
Vv_10000303	;TC59265;TC51751	;weakly similar to UP|Q1W3B2_9LAMI (Q1W3B2) Catalytic hydrolase, partial (31%);weakly similar to UP|Q677C6_HYAOR (Q677C6) Esterase/lipase/thioesterase (Fragment), partial (93%)	CCGATGTTACTGGCTCCGGTCCTCCGTCGTGCCCTCTCACGGTGACGGAAGTCAATGCCACGTGTATCTG	-0.484645205	11.38937606	-7.449172668	0.000119288	0.01255833	1.758764365
Vv_10003359	;TC65561	;weakly similar to RF|NP_179938.1|15227857|NM_127921 hydrolase {Arabidopsis thaliana} (exp=-1; wgp=0; cg=0), partial (35%)	TGGCGAAAAAGGATTTTCAACTCTGGATGATCGAAGAAAACCCACCTGATGCTGTTAAAGAGATTAAAGG	-0.309282174	9.089065285	-7.437049508	0.000120559	0.01255833	1.708284152
Vv_10014326	;TC56227	;homologue to GB|AAB57663.1|2098687|PSU81346 cytochrome b {Pelomedusa subrufa} (exp=-1; wgp=0; cg=0), partial (5%)	CTGCAGGGAGAGCCACTGGGCATGGTGAATAGGGTGGCTTTTGCAAATGTGTGCTTATCGTTACTTTCTT	0.599605266	10.52920529	6.909838104	0.000105769	0.011639013	1.704769271
Vv_10000645			TAATAGCAATGTCACATGACCTCGATTTGTCAGGTCTTTTTGAAGAGAAGGATGACAACAAGCAGAAAGC	-0.300065645	11.99970742	-6.837410681	0.000114045	0.012446782	1.626977647
Vv_10002414	;CB005511	;no annotation	ATGTAATGTATGGGGAATTATGAATAAGATGCATGAGGGTATTGTCTTCCCTTTCATGCCTGGTCGCTTC	0.441935243	9.385064292	6.819146108	0.000116243	0.012482035	1.607255202
Vv_10013369	;TC63033	;no annotation	TGATGCCAGTGGAAATTCTATGCTGCTAGTTACAGGGGCTACTGTGTCTCTAATCCTCTGTTCTTCCTTC	-0.424083204	10.08380759	-6.795586984	0.000119147	0.01255833	1.581752731
Vv_10012227	;CB349847	;no annotation	CCATTCCGGCCGAGGTATCCAAAAGGATGGCTGTGGATATTTAATTTTTAAGATGTTGGATTCTCCTTTT	0.354781641	11.09565445	6.783043032	0.000120726	0.01255833	1.568145088
Vv_10003592	;TC64024	;no annotation	TAGAGAGAGCCCTTTGGAGGGCTAATGCACATGCATATGCTGGAGTCTATCATAATCGTTCCACACCCCA	-0.511810444	11.8058543	-6.768374369	0.000122602	0.012654582	1.552206976
Vv_10012772	;TC66346	;no annotation	ATGTTGAACCAGGCACGGCATGTGCATCCTAAGCTACCAGATTATGATGATTTGGCTGCTCGGTTTGCAG	0.331584523	9.599185589	6.74743345	0.000125335	0.012771081	1.529405897
Vv_10004452	;TC63451;TC57170	;weakly similar to UP|Q9XI57_ARATH (Q9XI57) F9L1.6, partial (29%);no annotation	TGGATATGACCAAAGCGGGATTAATCAATGAAGCTCAAGTGGACTCCTTCAATTTGCCTGTCTATGCACC	0.252308046	10.80554835	6.745065221	0.000125649	0.012771081	1.526823749
Vv_10009047	;TC55701	;similar to UP|Q84RC3_NICSY (Q84RC3) Gibberellin 2-oxidase 1, partial (35%)	CAGGGTTGTGACTAACCAGAAAGTGGAAAGGTTCTCTACTGCTTACTTCTTATGTCCTTCATATGATGCT	0.290867802	10.10162696	6.737336114	0.000126677	0.012778096	1.518391451
Vv_10002790	;TC64531	;similar to UP|Q5EAF4_ARATH (Q5EAF4) At5g14500, partial (52%)	CCATGTTATGTGTGGATTCAGCTGCTATTGAAGCCCCAATCGTCTTGAAACCCTTTGAAGAGTGGAGAGG	0.317072073	13.17263492	6.726099924	0.000128189	0.012833397	1.506119254
Vv_10001316	;CX017246;TC59768	;no annotation;similar to UP|Q93YH3_LUPAL (Q93YH3) ATP citrate lyase b-subunit , complete	GAGAGGAGGTCCAAATTACCAGAGGGGTCTTGCAAAAATGCGGACTCTTGGAGAGGAAATTGGAATCCCT	0.401604534	11.33569491	6.715667908	0.000129611	0.01287889	1.494710779
Vv_10013693			TCATACAACAGACGCCCAATGGGAGTGCGGAGGTGAAGAGTTTGGGGATTCAGGAGGCGAAGCTGCCGCA	-0.267767701	10.06129606	-6.698480964	0.000131991	0.013018255	1.475884393
Vv_10000258			TGTCAATTACTAGTAATTTTGAGAGCAGGGGCGTTGGCAGACGGTATAGTTTATGCTATGTAATCAATCA	-0.377813562	12.427235	-6.520779677	0.000159635	0.015628941	1.278971831
Vv_10002056	;TC64563	;similar to UP|Q7XB39_VITVI (Q7XB39) Class IV chitinase, partial (95%)	TTTGGAGCGACGATCAAGGCCATCAATGTTATGGAATGTTCTGGAGGAAACAATGTGGCAGCCAAAGCAC	-0.280305767	11.45620534	-6.504107787	0.000162539	0.015797115	1.26028408
Vv_10004355			AGCAATTTTCTTGGAATTTTTGCTTGGAGACTCACGAATTACAACCAATTGCTCAGGGTTGGGAAAATTG	0.403656619	10.00349832	6.496760792	0.000163837	0.015807903	1.252037009
Vv_10000397	;TC52364	;homologue to UP|Q9M560_VITVI (Q9M560) Caffeic acid O-methyltransferase, complete	AAGAAAATTCTTGAAGCCTACAAGGGTTTTGAGGGCCTCACCTCAATTGTTGATGTTGGTGGTGGGACTG	0.41176034	11.63743203	6.478441007	0.000167124	0.016009054	1.231441581
Vv_10010773			GGTAGACACGCCTTCAGGCCAGTGGAAGGGTTGGAATTGGAGGTCAGAAGGAGACCTGCTGTTGAATGGA	-0.269610665	9.786315236	-6.448103504	0.000172728	0.016427705	1.197237142
Vv_10004210	;TC64127	;UP|GLNA2_VITVI (P51119) Glutamine synthetase cytosolic isozyme 2 (Glutamate--ammonia ligase) , complete	GTTGTGTTATTTTGGTGCTGTGTCTCATTGTTTGCCCTTGTATTTGAGGTAGCAAGGGGGGTGGGTTTAT	0.428311508	11.55873106	6.865573818	0.000201957	0.018292897	1.176084073
Vv_10007046	;CB921312	;no annotation	CGGATGGGGGAGGGAAGAAGGAAGAGGGTGTCAAAGCAGAAGAGAACTATTTCTTACACGAGTCCATGCC	-0.358956324	10.65412412	-6.388483274	0.000184354	0.017378229	1.12965807
Vv_10010759	;TC69190	;UP|Q5PXH0_VITVI (Q5PXH0) Aquaporin, complete	CTTCTCCTACCTTCTCCTGAACCCCCCTAGCTCTTCTCTTTGCCTAGTGTTTTTCTGCTATAACATTTAT	0.334793273	13.66111903	6.383654691	0.000185333	0.017378229	1.124163972
Vv_10001287	;TC54653	;similar to UP|ERF5_TOBAC (Q40478) Ethylene-responsive transcription factor 5 (Ethylene-responsive element-binding factor 5 homolog) (EREBP-4) (NtERF4), partial (34%)	AATAAAGAAGGAAGAGATAGTTGAGTCGCCGGTTTCGGACGTCACGTTGGCTAATACTTCGACGGCAGTC	-0.288545915	12.62939567	-6.376613854	0.00018677	0.017390524	1.116147071
Vv_10001361	;TC57912	;homologue to UP|Q9SM62_PEA (Q9SM62) Isovaleryl-CoA Dehydrogenase (Auxin binding protein (Abp44)) precursor , partial (47%)	CAAGTTGCTTTGCAGGCAATTCAATGTTTAGGTGGCAATGGGTATGTGAACGAGTACCCAACTGGTCGTC	-0.259886094	11.98746886	-6.338729429	0.000194717	0.018004541	1.072895696
Vv_10006295	;CB345617	;similar to GP|16604352|gb|AAL24182.1 AT5g12010/F14F18_180 {Arabidopsis thaliana}, partial (28%)	TGCGATGAGCTCGACTCGGTTGTCACCAAGAAGGACACAATGCTTCGCCTGGCAGATTCCGGATCGCCAG	-0.335920213	11.43932346	-6.318841332	0.000199037	0.018183873	1.050112239
Vv_10000352	;TC69652	;UP|LDOX_VITVI (P51093) Leucoanthocyanidin dioxygenase (LDOX) (Leucocyanidin oxygenase) (Leucoanthocyanidin hydroxylase) , complete	GTGTCTGAGACTGAGCCACCACTCTTCCCACCTCGCACCTTTTCCCAACATATTCAGCACAAGCTCTTCA	0.590088447	11.8333914	6.317247151	0.000199388	0.018183873	1.048283645
Vv_10011087	;TC56890	;similar to GB|CAE04608.2|38346874|OSJN00193 {Oryza sativa (japonica cultivar-group)} (exp=0; wgp=1; cg=0), partial (40%)	CGCCATGTTCTTGAGGAAAAAGAGCGGGGCCAAGCTCTAAGGCAGGTTGGACAAGGATTTTTTCTCACAC	-0.23837671	12.3730399	-6.273045369	0.000209391	0.018740478	0.997444431
Vv_10007208			TGGGCCGAGGCAGGCTTGTAACTGATTTGGACCTGCCCCAACTCACCTATCTCCAAGCCATAATCAAGGA	0.402643678	10.50464774	6.271658341	0.000209713	0.018740478	0.995844808
Vv_10012912	;TC61423	;similar to UP|Q9LHE6_ARATH (Q9LHE6) Arabidopsis thaliana genomic DNA, chromosome 3, P1 clone: MZE19, partial (78%)	GGGATCAAATGGTGAAAGGCCGAGATGAGGAGTTAGAGCTTGTGATACCACCGGTTTTGGAGAACTGCAC	-0.260754644	12.22406449	-6.25004812	0.000214812	0.019068146	0.970888297
Vv_10000047	;TC61743;TC55793;TC61743;TC55793;TC61743;TC55793;TC61743;TC55793;TC61743;TC55793;TC61743;TC55793;TC61743;TC55793;TC61743;TC55793;TC61743;TC55793;TC61743;TC55793;TC61743;TC55793;TC61743;TC55793;TC61743;TC55793;TC61743;TC55793;TC61743;TC55793;TC61743;TC55793;TC61743;TC55793	;homologue to UP|Q93YH4_LUPAL (Q93YH4) ATP citrate lyase a-subunit , partial (18%);homologue to UP|Q9FGX1_ARATH (Q9FGX1) ATP-citrate lyase subunit B, partial (60%);homologue to UP|Q93YH4_LUPAL (Q93YH4) ATP citrate lyase a-subunit , partial (18%);homologue to UP|Q9FGX1_ARATH (Q9FGX1) ATP-citrate lyase subunit B, partial (60%);homologue to UP|Q93YH4_LUPAL (Q93YH4) ATP citrate lyase a-subunit , part…	TCTTGGATCTCCTTGCTGGCAGTGGAATGTTCACCAAGCAAGAGATTGACGAGATAGTCCAGATTGGATA	0.255462221	11.70632007	6.222709973	0.000221458	0.019527943	0.939225152
Vv_10010587			CCTTTTTGGGTAGATTAGGTAGTATGTTTTGATGAACAAGAGCTGAACCCATCCCCCCTTTTTTTGTTCT	-0.405842056	11.27353667	-6.19610532	0.000228144	0.019985127	0.908312848
Vv_10009114	;TC55762	;no annotation	CGAAGTTTTTTCTATGGCGCCTTTTTGTGGAGCTTTACATGGTGCAAGTGAGGTGTATCATGGGTCAATT	-0.314686566	9.402321863	-6.174638382	0.0002337	0.020238747	0.883298951
Vv_10013219			AGGGTTGTGGTGGGGTGTTGGGTCGGATGCAGGGTGTGAAGGTGTTTATGTTGAGGGTGGGAGCGAAGGT	0.613427083	12.43786442	6.17193559	0.000234411	0.020238747	0.880145066
Vv_10013860	;TC64797	;similar to UP|ABIL2_ARATH (Q9M3A3) Protein ABIL2 (Abl interactor-like protein 2) (AtABIL2), partial (88%)	TTCTCGGCCAGCAACCTTTTCCTTCACTGGCACCATGCCCAGAAAAGATCTAGAGAAGCGGGCAGTTTCA	0.242566116	10.07600719	6.165529302	0.000236103	0.020238747	0.872665537
Vv_10001183	;TC61008	;similar to UP|Q9C9A4_ARATH (Q9C9A4) Spore coat protein-like protein; 24980-21957, partial (17%)	AGTATGCACGTGGCAACATAACAGCAGTGCCAGCTCACGAGCAGGGTTGGAAAAATGTGTTCAAGATGAC	0.24483991	10.64562959	6.1617063	0.000237119	0.020238747	0.868199363
Vv_10004433	;TC66905	;similar to UP|Q9SRK9_ARATH (Q9SRK9) F9F8.20 protein, partial (26%)	CGGATCGGGTCGGAAAATCGGTTCCGGGTCTTGTCCTGGCAATATAAGGAAACGTGCCGATCACTTGCAG	0.306464129	12.34639154	6.129320543	0.000245925	0.02085662	0.830283816
Vv_10011427	;BQ793556	;no annotation	GAGAATAACTCGAGACTCTACGGACCCGTTAAGGAGTTGCTTTCAGAAGAAAACCCCCCAATCTACAGGG	0.287725285	12.64584415	6.113729305	0.000250292	0.021092608	0.811978452
Vv_10008993			CAAGAATGGAGTGATATCCGCGGAAGAGTTGCGGCGTGTTCTAATCAGCCTTGGATGCGTTAAGTGCAGC	0.286194659	9.6803873	6.082500746	0.000259296	0.021714017	0.77521176
Vv_10003801	;CB003760;TC63253;TC56370;TC52132	;no annotation;weakly similar to UP|Q52QX8_MANES (Q52QX8) Cysteine protease CP1, partial (19%);weakly similar to UP|Q52QX8_MANES (Q52QX8) Cysteine protease CP1, partial (19%);similar to UP|Q52QX8_MANES (Q52QX8) Cysteine protease CP1, partial (95%)	TATGCATTCCCCAATTTCCACCATTAAAATTACTGATTGATGGGTGGTCTGTCAATGTGTATTCAGATGC	0.348204551	14.63372202	6.435162282	0.000304539	0.023993712	0.74930268
Vv_10000047	;TC61743;TC55793;TC61743;TC55793;TC61743;TC55793;TC61743;TC55793;TC61743;TC55793;TC61743;TC55793;TC61743;TC55793;TC61743;TC55793;TC61743;TC55793;TC61743;TC55793;TC61743;TC55793;TC61743;TC55793;TC61743;TC55793;TC61743;TC55793;TC61743;TC55793;TC61743;TC55793;TC61743;TC55793	;homologue to UP|Q93YH4_LUPAL (Q93YH4) ATP citrate lyase a-subunit , partial (18%);homologue to UP|Q9FGX1_ARATH (Q9FGX1) ATP-citrate lyase subunit B, partial (60%);homologue to UP|Q93YH4_LUPAL (Q93YH4) ATP citrate lyase a-subunit , partial (18%);homologue to UP|Q9FGX1_ARATH (Q9FGX1) ATP-citrate lyase subunit B, partial (60%);homologue to UP|Q93YH4_LUPAL (Q93YH4) ATP citrate lyase a-subunit , part…	TCTTGGATCTCCTTGCTGGCAGTGGAATGTTCACCAAGCAAGAGATTGACGAGATAGTCCAGATTGGATA	0.247731965	11.84432504	6.054171862	0.000267773	0.022283738	0.741741112
Vv_10004651	;TC60636	;similar to UP|Q5UFQ8_MALDO (Q5UFQ8) Protein disulfide isomerase (Fragment), partial (93%)	CTGTACCAAGAAAACGCCTACCCTTTCACCGAGGCTAAATTGGAGCTGCTAGAGAAGCAAATGGACGAAG	0.239127909	11.18770174	6.047864437	0.000269702	0.02230482	0.734273575
Vv_10003874	;TC70329;TC55986	;no annotation;UP|Q9FS42_VITVI (Q9FS42) Pathogenesis-related protein 10, complete	AATAAGAGTTTCCCAGGTGTGATCCTCGGAGTATTTGTGATGTTCTATTGCCATGAAGTGTCATTATTGT	0.892533284	12.87224527	5.991811847	0.000287525	0.023413607	0.667665781
Vv_10003834	;TC60028	;homologue to UP|Q94LX9_FLATR (Q94LX9) Phosphoenolpyruvate carboxykinase , partial (50%)	TGCCATACACTCTGGAAGCCTTCTGAAGGCAAATTATAAGAAGACTCAAGTGTTTGGGCTTGAGATCCCA	0.373779131	12.45187291	5.990652909	0.000287907	0.023413607	0.666283935
Vv_10011094	;TC67588;TC54555	;homologue to UP|HSP11_PEA (P19243) 18.1 kDa class I heat shock protein (HSP 18.1), partial (37%);similar to UP|Q9SWE4_TOBAC (Q9SWE4) Low molecular weight heat-shock protein, partial (94%)	TGTTTTGAGCTGTCAGTGGGTTCATGGGATGTTTTATTGCTGGTATTTGTGTATGCAAATGTTCCTGCCA	-0.277737038	10.85106464	-5.989208309	0.000288384	0.023413607	0.66456122
Vv_10000047	;TC61743;TC55793;TC61743;TC55793;TC61743;TC55793;TC61743;TC55793;TC61743;TC55793;TC61743;TC55793;TC61743;TC55793;TC61743;TC55793;TC61743;TC55793;TC61743;TC55793;TC61743;TC55793;TC61743;TC55793;TC61743;TC55793;TC61743;TC55793;TC61743;TC55793;TC61743;TC55793;TC61743;TC55793	;homologue to UP|Q93YH4_LUPAL (Q93YH4) ATP citrate lyase a-subunit , partial (18%);homologue to UP|Q9FGX1_ARATH (Q9FGX1) ATP-citrate lyase subunit B, partial (60%);homologue to UP|Q93YH4_LUPAL (Q93YH4) ATP citrate lyase a-subunit , partial (18%);homologue to UP|Q9FGX1_ARATH (Q9FGX1) ATP-citrate lyase subunit B, partial (60%);homologue to UP|Q93YH4_LUPAL (Q93YH4) ATP citrate lyase a-subunit , part…	TCTTGGATCTCCTTGCTGGCAGTGGAATGTTCACCAAGCAAGAGATTGACGAGATAGTCCAGATTGGATA	0.242132472	11.80619546	5.980331083	0.000291333	0.023509696	0.653968474
Vv_10003830			TCAGTTACCATGGCACTTGTGTTTTGTTTCTTGTCCGTACATAGACACCGTATCGGAGACTTTGGTGTGG	-0.227537945	10.59592813	-5.966138079	0.000296117	0.023747124	0.637009547
Vv_10004006	;CB346504;TC61390;TC54666	;no annotation;similar to UP|Q39930_HELAN (Q39930) 17.7 kDa heat shock protein, partial (54%);similar to UP|Q39930_HELAN (Q39930) 17.7 kDa heat shock protein, partial (76%)	AAGTGTTTCTGACCCATTTCCTCGTGAAATATGGGACCCGCTCTTCGGCTCCGGTGAGGCATCATCCTTG	0.365619707	10.74178749	5.961082035	0.000297842	0.023747124	0.630961303
Vv_10000332	;TC62980	;similar to GB|BAA97157.1|8809606|AB018117 ethylene responsive element binding factor 5 (ATERF5) {Arabidopsis thaliana} (exp=0; wgp=1; cg=0), partial (11%)	AAAGGTTTTAAAGCAAGAAGAAGCCTCACCGGATTCTGACAGCCCCGTGGTGGCAGAGGCGGCTAATGTT	-0.26131383	12.46978216	-5.949045993	0.000301993	0.023934767	0.61654874
Vv_10002445	;TC70717	;no annotation	AATGCTCGCCAAATGCCAAAGGCAAGGGATGTTTTGCATCTTGGTGAAGGTGCATTTTGGCCTGGGACAT	0.270422429	10.49830181	5.93249727	0.000307805	0.024108348	0.59669894
Vv_10003643	;TC56114	;homologue to UP|P93156_GOSHI (P93156) Cellulose synthase (Fragment), partial (82%)	TCGATTTTCTCACTGGTTTGGGTTCGAATTGATCCTTTCCTGCCTAAACAAACAGGCCCAGTTCTTAAAC	0.378649602	10.65827134	5.925570284	0.000310274	0.024109566	0.588378647
Vv_10000948	;TC55266	;weakly similar to GB|CAE04608.2|38346874|OSJN00193 {Oryza sativa (japonica cultivar-group)} (exp=0; wgp=1; cg=0), partial (85%)	GTCTCGGGTTATTCCGGATACCCCAGAGGAGTTGATTGAGTACTTTCTTGATACTGAAGCACAAGAGTTT	-0.293288859	13.23444884	-5.91846899	0.000312827	0.024109566	0.579841909
Vv_10000047	;TC61743;TC55793;TC61743;TC55793;TC61743;TC55793;TC61743;TC55793;TC61743;TC55793;TC61743;TC55793;TC61743;TC55793;TC61743;TC55793;TC61743;TC55793;TC61743;TC55793;TC61743;TC55793;TC61743;TC55793;TC61743;TC55793;TC61743;TC55793;TC61743;TC55793;TC61743;TC55793;TC61743;TC55793	;homologue to UP|Q93YH4_LUPAL (Q93YH4) ATP citrate lyase a-subunit , partial (18%);homologue to UP|Q9FGX1_ARATH (Q9FGX1) ATP-citrate lyase subunit B, partial (60%);homologue to UP|Q93YH4_LUPAL (Q93YH4) ATP citrate lyase a-subunit , partial (18%);homologue to UP|Q9FGX1_ARATH (Q9FGX1) ATP-citrate lyase subunit B, partial (60%);homologue to UP|Q93YH4_LUPAL (Q93YH4) ATP citrate lyase a-subunit , part…	TCTTGGATCTCCTTGCTGGCAGTGGAATGTTCACCAAGCAAGAGATTGACGAGATAGTCCAGATTGGATA	0.247680896	11.71993109	5.915083818	0.000314052	0.024109566	0.575769941
Vv_10001226	;TC70725;TC69505	;UP|Q56AY1_VITVI (Q56AY1) Glutathione S-transferase , partial (69%);UP|Q56AY1_VITVI (Q56AY1) Glutathione S-transferase , complete	TGTGTATGAGCAGAGGCTGTCGAAGAGCCGGTACCTTGCAGGAGATTCATTCACTCTCGCTGATCTGAGT	0.290396741	10.07931908	5.91032646	0.000315783	0.024109566	0.570044639
Vv_10012792	;TC66168	;weakly similar to RF|NP_567055.1|18410809|NM_115640 polygalacturonase {Arabidopsis thaliana} (exp=-1; wgp=0; cg=0), partial (6%)	TGGGATGGTCTGGTGTTATCCAAAACAAGAGGTGGAACAACCCTCTAGACTTCCTGCCTTCAACTGTGAA	-0.335638618	11.76134951	-5.898987027	0.000319952	0.024109566	0.556385069
Vv_10003107	;TC63267	;similar to UP|Q7XYY0_MEDTR (Q7XYY0) AKIN gamma, partial (44%)	CAGATACATTGGCATTGTAGAGTTTGCGGGTATTGTCGTATGGATTCTGTATCAGTCAGAGCTTGCATCT	-0.397148627	12.3405728	-5.898694852	0.00032006	0.024109566	0.55603287
Vv_10004703	;TC65379	;no annotation	TCCACATAATGATGATCGCATTTCTAGTGTTCGCGTTCGGATCTCCGGTTACGGCACAGGACGCCATAGC	0.375224893	10.65933322	5.893863724	0.000321855	0.024109566	0.550207492
Vv_10000047	;TC61743;TC55793;TC61743;TC55793;TC61743;TC55793;TC61743;TC55793;TC61743;TC55793;TC61743;TC55793;TC61743;TC55793;TC61743;TC55793;TC61743;TC55793;TC61743;TC55793;TC61743;TC55793;TC61743;TC55793;TC61743;TC55793;TC61743;TC55793;TC61743;TC55793;TC61743;TC55793;TC61743;TC55793	;homologue to UP|Q93YH4_LUPAL (Q93YH4) ATP citrate lyase a-subunit , partial (18%);homologue to UP|Q9FGX1_ARATH (Q9FGX1) ATP-citrate lyase subunit B, partial (60%);homologue to UP|Q93YH4_LUPAL (Q93YH4) ATP citrate lyase a-subunit , partial (18%);homologue to UP|Q9FGX1_ARATH (Q9FGX1) ATP-citrate lyase subunit B, partial (60%);homologue to UP|Q93YH4_LUPAL (Q93YH4) ATP citrate lyase a-subunit , part…	TCTTGGATCTCCTTGCTGGCAGTGGAATGTTCACCAAGCAAGAGATTGACGAGATAGTCCAGATTGGATA	0.236576715	11.56568818	5.892653791	0.000322306	0.024109566	0.548748032
Vv_10006623			AGCGGGAAATGGATCAGTAGGTGAAGTCCAACTTTTCCTAGGAAATGCTGGAACAGCAATGCGTCCATTG	0.240623637	9.78404075	5.856568173	0.000336088	0.02498723	0.505124414
Vv_10010551	;TC62635	;similar to UP|Q97GN7_CLOAB (Q97GN7) Polysaccharide ABC transporter, permease component, partial (8%)	TGGAGGGAAACAAAAAGTTTCTGGCATGGCCATCGACAAAGCGATCGGGGGGAATGGTTTTAGGGTTGTA	-0.334294447	9.497164037	-5.852218341	0.000337792	0.02498723	0.499853371
Vv_10014037	;TC69170	;no annotation	ACAGATCGTTATCATTGTTAGAGTTTGTGGACTGGATAGGCTCTTTGTAGGGCGCTGCTGATGGTTTTTG	0.351146954	10.33506447	6.625854078	0.000477132	0.030109082	0.492805389
Vv_10000313	;TC65329;TC53475;TC52979	;similar to UP|Q84RI1_MALDO (Q84RI1) Sorbitol transporter, partial (14%);similar to UP|Q68BJ8_MALDO (Q68BJ8) Sorbitol transporter, partial (87%);similar to UP|Q68BJ8_MALDO (Q68BJ8) Sorbitol transporter, partial (32%)	CTCTCAATGACTTTCATCTCACTGTACAAAGCCATCACCATTGGAGGGGCATTTTTCCTATACTCCGGCG	0.71425934	12.7855979	5.833975641	0.000345044	0.025329017	0.477717719
Vv_10008793	;TC62372	;similar to UP|Q56PB8_PIG (Q56PB8) RPGR (Fragment), partial (6%)	AAACGAAAGTTGAACTAGAAACAGCGCCCCAACAACTTGATGAAGTGCTTGAAAAGTGTGTATCAGTTGA	-0.247085014	10.3112294	-5.831064693	0.000346217	0.025329017	0.47418117
Vv_10008611	;TC65558	;similar to UP|Q2QLY4_ORYSA (Q2QLY4) 5-methyltetrahydropteroyltriglutamate--homocysteine S-methyltransferase, complete	CCTGGCCCGTGCCAAGTGAGTTGTTTAAGCTGCCATCAAGTGATCAAGTGATTTTCCTTGGAAGCTCAAA	0.332421592	10.50608684	5.825430824	0.0003485	0.025356682	0.467333056
Vv_10006326			AAATCTTGGGGGAATTTTTTATAAAAGGGGAAAGGGGGAAAAGGGAAAAGAACCCCCGGCCCCCCCCAAA	-0.228922802	10.15061891	-5.803834935	0.000357403	0.025863157	0.441040497
Vv_10004154	;TC63118	;homologue to UP|Q1XWM2_CYTJO (Q1XWM2) Na+/solute symporter, partial (4%)	ATGGTCCGGTTACAACGACAGAAAACAGCCCTCCAAGGATCAACCCTGGAACAAGTTTTCGCTGTCCGGC	0.230276645	11.50164085	5.794515163	0.000361322	0.026005419	0.429673162
Vv_10003617	;TC64228	;similar to UP|P93621_VITVI (P93621) Osmotin-like protein precursor, complete	AACTGCACCTTTGATGGGTCAGGGAACGGGACGTGTGAGACCCGAGATTGTGGTGGCCGCCTCCAATGCC	0.886137068	10.74481005	5.780913511	0.000367126	0.02616927	0.413060785
Vv_10000245	;CO819265;TC60619	;no annotation;homologue to UP|Q9LLM0_VITVI (Q9LLM0) Plasma membrane aquaporin, complete	ATCTTCCTCCTCTGGGATCTGGGTTGAGATCAGAATAGAGGTGGGGGTGGTTATTATGTGTATAAGTTGT	0.303579449	11.69849317	5.779977779	0.000367529	0.02616927	0.411916949
Vv_10000047	;TC61743;TC55793;TC61743;TC55793;TC61743;TC55793;TC61743;TC55793;TC61743;TC55793;TC61743;TC55793;TC61743;TC55793;TC61743;TC55793;TC61743;TC55793;TC61743;TC55793;TC61743;TC55793;TC61743;TC55793;TC61743;TC55793;TC61743;TC55793;TC61743;TC55793;TC61743;TC55793;TC61743;TC55793	;homologue to UP|Q93YH4_LUPAL (Q93YH4) ATP citrate lyase a-subunit , partial (18%);homologue to UP|Q9FGX1_ARATH (Q9FGX1) ATP-citrate lyase subunit B, partial (60%);homologue to UP|Q93YH4_LUPAL (Q93YH4) ATP citrate lyase a-subunit , partial (18%);homologue to UP|Q9FGX1_ARATH (Q9FGX1) ATP-citrate lyase subunit B, partial (60%);homologue to UP|Q93YH4_LUPAL (Q93YH4) ATP citrate lyase a-subunit , part…	TCTTGGATCTCCTTGCTGGCAGTGGAATGTTCACCAAGCAAGAGATTGACGAGATAGTCCAGATTGGATA	0.239440307	11.80030786	5.765292481	0.000373919	0.026362097	0.393949161
Vv_10003736	;CA812651;TC62158;TC52815	;no annotation;weakly similar to UP|Q8IR64_DROME (Q8IR64) CG32625-PA, partial (15%);no annotation	TTCAAATCATACGTAGATGTGGATGGACAATACGTCGAGGAGGGTTGGGTCGATAAAACCTGCAAAGTAT	0.474637896	11.89513393	5.764658559	0.000374197	0.026362097	0.393172843
Vv_10000209	;TC68836;TC51849	;weakly similar to UP|Q8L9P0_ARATH (Q8L9P0) SOUL-like protein, partial (12%);similar to GB|AAM64525.1|21592576|AY086962 SOUL-like protein {Arabidopsis thaliana} (exp=-1; wgp=0; cg=0), partial (78%)	AAAATGAACCCTTCATAAAATATTGGATATTTGGGCCATCACCAGGCACTGGTTGGTGACTGCAATAAGA	0.239607859	13.55844127	5.748385919	0.000381426	0.026729902	0.37322508
Vv_10008935	;TC59361	;similar to UP|Q33AV7_ORYSA (Q33AV7) Expressed protein, partial (35%)	TCCTCAATTTTGCACTTGTTGCCTGTTGGTTTGTTGGGAGTTGTATGAGAAAATCAAGTGTACAACTGAT	0.228536862	12.70669605	5.740624095	0.000384927	0.026834056	0.3636968
Vv_10001696	;TC65487	;similar to UP|Q7Y250_GOSHI (Q7Y250) Arabinogalactan protein, partial (72%)	CTTCGGCAGATGCTGCAGACAGTCCAAGCTCAGATGATGCTTCATTGGACAGCTCTGATGCAGTGAGTTT	0.328422618	9.97046217	5.735120095	0.000387431	0.026867968	0.356934908
Vv_10004058	;DY474197;TC59200;TC57332	;no annotation;similar to RF|NP_174376.1|15221559|NM_102828 Mo-molybdopterin cofactor sulfurase {Arabidopsis thaliana} (exp=-1; wgp=0; cg=0), partial (64%);similar to RF|NP_174376.1|15221559|NM_102828 Mo-molybdopterin cofactor sulfurase {Arabidopsis thaliana} (exp=-1; wgp=0; cg=0), partial (74%)	TTCCAGGGTGTCAAGCTATGCTCCCGGTGTAAGGTACCCACAATCAATCAGGAAAATGGGATTGCAGGCT	0.237325423	10.81422621	5.710004936	0.000399088	0.027532909	0.326024251
Vv_10006005	;CB339316	;similar to GP|21104591|dbj|BAB93184. P0031D02.12 {Oryza sativa (japonica cultivar-group)}, partial (13%)	CAAGTAAAATCAGTGGAGGATGCCCAGCATTCTGGAGAAGGCCCCAGATGCCTCTCTGTCTGGAGGAAGG	0.440287444	10.57532615	5.70043946	0.000403628	0.027702581	0.31422744
Vv_10009807	;TC67772	;no annotation	CCGACTAATCCGCAGACTCCCTGAAGTATTTGTGGGAAAGGTAGAAAGATTACACACCCTAGTTAAGATC	-0.289189405	11.56184716	-5.683021472	0.00041204	0.028049668	0.292712266
Vv_10000293	;TC56813;TC51879	;similar to UP|Q9M9U3_ARATH (Q9M9U3) F6A14.17 protein (At1g18720/F6A14_17), partial (78%);similar to UP|Q9M9U3_ARATH (Q9M9U3) F6A14.17 protein (At1g18720/F6A14_17), partial (72%)	GTTCTGGCGTCTCAGTTGTTCTGTTGGACAGGACAGTTCATAGGCCATGGTGTGTTTGAGAAACGAGCAC	0.243400168	11.69230283	5.681267909	0.000412898	0.028049668	0.290543775
Vv_10014119	;TC68068	;similar to UP|Q9PVJ4_VARDU (Q9PVJ4) Transcription factor HOXA13 (Fragment), partial (12%)	TCTGAGGGGTATTTTATCACCATACCTCGTCTAATGAAGTGTAAATCTACAGAGGAAGGCGGTCTAATAA	-0.331960592	10.8241534	-5.660114736	0.000423398	0.028614119	0.264350125
Vv_10004977	;TC53068	;similar to UP|Q2XPY3_THLCA (Q2XPY3) YSL transporter 3, partial (42%)	CAGCCAACTTGGTGAGAGACCTTTCCCCATCAAAGATTGGAAAATGGATTCCTCTCCCAATGGCCATGGC	0.347830209	10.40595412	5.65203541	0.000427485	0.028614119	0.254328434
Vv_10008484	;TC66528	;phenylalanine ammonium lyase [Vitis vinifera]	CATCAGATTTGAGATTCTGGAAGCAATCACCAAGCTCCTCAATCACAACATCACTCCATGCTTGCCTCTG	0.608822287	10.01967899	5.651703406	0.000427654	0.028614119	0.253916409
Vv_10007738	;TC55849	;similar to UP|P93499_PHAVU (P93499) DnaJ-like protein (Fragment), partial (57%)	CCGGATGTTGTAGCGATGAACCAGAAGGAGACTTCAGCTAACGAGTTTATGAAGATACATGCAGCCTACT	-0.346006785	14.47183428	-5.961701268	0.000490122	0.030353353	0.252132379
Vv_10005696	;CA815200	;weakly similar to GP|15451136|gb|AAK96839.1 periaxin-like protein {Arabidopsis thaliana}, partial (15%)	GCCTGAATTGCCAACCGTTCCACATGTCCCAGCTTTGGAGAAGCCTGAACTGCCAGAATTGCCTAGTCTG	0.278998621	10.37280255	5.636167507	0.000435638	0.029002627	0.234618021
Vv_10003511	;TC62540	;no annotation	CTGTGAAACTATGCATTTGCTAAAATTCTTTTGTGTTCACTTGTCCCAAGGGAAATGCATGCACGTTTGA	0.236228431	12.67865902	5.629664045	0.000439029	0.029070988	0.226529097
Vv_10004173	;TC59058	;no annotation	GGCCTTGGGAGGGTGATGGTGCCAGGGTATGGATCTTACACTCCCTATGATGGCAGCATCCCTAGCGGTT	-0.295514471	11.2344986	-5.625848628	0.000441032	0.029070988	0.221780657
Vv_10000646	;CF404315;TC68116	;no annotation;similar to UP|Q9FKL0_ARATH (Q9FKL0) SNF1 related protein kinase-like protein, partial (25%)	ATGAAACTTAAGGGAATTCTTCGGCACCCCTGATTGCCTATCCACATGTTACCTTCATATCCAAGCAAAA	-0.289794042	11.57399613	-5.612472034	0.000448133	0.029393526	0.205116159
Vv_10005003	;TC62847;TC58515	;weakly similar to UP|Q33BK5_ORYSA (Q33BK5) Serine carboxypeptidase, partial (13%);	GGCTTTGATTTACAGTGGTGATCATGACCTCTCTACTCCATATATTGGTACGCTAGAATGGATAAAATCT	0.438189769	10.71374449	5.607286882	0.000450919	0.029431281	0.19864949
Vv_10003681	;CB916144;TC70852	;no annotation;similar to UP|Q9XEE3_DATGL (Q9XEE3) Root-nodule protein Dg93, partial (94%)	AAAGCTGGCCATGGCCAAGCGCTGCTCTCATGAGGGCGTAGTTGCAGGAGCTAAGGCTGCAGTTGTTGCC	0.259692689	9.100352413	5.598773338	0.000455534	0.02952839	0.188023288
Vv_10003167	;TC59569	;homologue to UP|P93155_GOSHI (P93155) Cellulose synthase, partial (31%)	CTGTCTTCTCCCTCGTTTGGGTGAAGATAAATCCTTTCGTGCAAAAAGTCGATAATTCAACCATCGCCCA	0.407553982	10.63595266	5.59637854	0.000456842	0.02952839	0.185032304
Vv_10012372			ATGGAGGTTCTTTCTGGTTTTTTTATTCTTCAAACAACTGAAACCCTGATGGACTACATGCCCCCCAAAT	0.356150421	9.256132953	5.585059716	0.000463078	0.029734965	0.170884296
Vv_10003796	;DY475027;TC60581	;no annotation;homologue to UP|ENO2_HEVBR (Q9LEI9) Enolase 2 (2-phosphoglycerate dehydratase 2) (2-phospho-D-glycerate hydro-lyase 2) (Allergen Hev b 9) , partial (86%)	TTCTGAGAGCCAGCATAGTGCTGAACCTGAGAAATATTTTGGTAGTAGGGGGGCGTGTTTGCTCCTCTAT	0.212881328	14.30746667	5.582494514	0.000464504	0.029734965	0.167675304
Vv_10002155	;TC65675	;no annotation	CAAAGATTTTTAGTCGTGGCTACCCCCGTTACGGAATGGTTTGGTAGCAGCCCCATGCAACAAGCACCTC	0.254860336	11.13607534	5.573686318	0.000469438	0.029907024	0.156649174
Vv_10008783			GCACATTCACTGTATTAGGACGGAATACGGTTTTTTTCTAAAGTGAGGGAGATGTCAGTGATCAGTGGCA	0.301815179	10.37667092	5.564261536	0.000474781	0.030103372	0.144838607
Vv_10009065	;TC62353	;similar to UP|Q69DC2_GOSHI (Q69DC2) Anx1, complete	CGAGAAATATTTTGAGAAGCTTCTCCGTTTGGCTATCAACAAGATGGGGACAGACGAATGGGCTCTTACT	0.240243142	10.71929265	5.546757596	0.000484881	0.030353353	0.122869151
Vv_10010855			GAATATTGAGTGTTACTTGCAGTGCTATCTACAATTCAGATTTCCTTGATCTATTTATATTTTGACCACC	1.073333672	9.030762254	5.545552266	0.000485585	0.030353353	0.121354668
Vv_10006745	;CB914003	;similar to SP|P49077|PYRB_ARATH Aspartate carbamoyltransferase chloroplast precursor (EC 2.1.3.2) (Aspartate transcarbamylase), partial (38%)	GAGGCAAGTACATTGTGGATCGAGATGTGTTAGGTGTGATGCAGAAGCATGCTGTAGTCATGCATCCCCT	-0.242853022	9.905980123	-5.538853501	0.000489519	0.030353353	0.11293386
Vv_10000926	;DT035619;TC56730	;no annotation;similar to UP|Q5VNM2_ORYSA (Q5VNM2) Cinnamoyl CoA reductase-like, partial (18%)	TCATCTTCATATTGTAATCAGTTGCCCTCTTTGAAAATCAACCTCCATGGTAGGCTTCCCAAGTGTGGCA	0.446452603	9.477333916	5.527818857	0.000496075	0.030509172	0.099048175
Vv_10004130	;TC56004	;similar to UP|O82062_SOLTU (O82062) 39 kDa EF-Hand containing protein, partial (93%)	ATGGTGAATGCTGATGATGGGAAGGTTGTTAAAGAAGATGAGTTCAAGAAGTTGCTGACTGAAATCCTGG	0.212088664	12.35971291	5.525906578	0.00049722	0.030509172	0.096639998
Vv_10010537			AGGTCACGGGTTTGATCCCAAACTTCACTTTCGCTCCCTGTCATCACTTTATGAAATTCCTCCAGACACC	0.608951424	9.400549067	5.740734333	0.000617655	0.034700771	0.085663294
Vv_10008653	;TC57872	;similar to UP|Q9SSP4_ARATH (Q9SSP4) F3N23.2 protein (At1g72820/F3N23_2), partial (94%)	GAAAACGGTAATGGCGGTTCAGGGGGTGAGTGCAGCCATGGCAGGTGGTGTATCGGCATTAATCACAATG	-0.374804715	11.25689831	-5.512382141	0.000505407	0.03086926	0.079592996
Vv_10013099	;TC52556	;no annotation	CTCCCACTGAGGACACAAAATATGAAATATATTATATGGTCAAGTTCAGGGTTGATGCATTTGGTTGGCA	0.268455036	10.83100188	5.497267037	0.000514732	0.031295229	0.060509158
Vv_10011092			CTATTTTATGGAGAATATTGGGTGTCTATGGAAAACAGCAGACCTGAGTCCCAAGAAGCCAAGAAACCCA	0.243061012	9.305372157	5.472128782	0.000530659	0.032116923	0.028695831
Vv_10013578	;TC55648	;similar to RF|NP_974249.1|42572307|NM_202520 amino acid binding {Arabidopsis thaliana} (exp=-1; wgp=0; cg=0), partial (33%)	CTTCTATGGCTGAGCCCCGTGCACAGACAGCTTTGGCACATCTTCAGGAGTTTGCCACATTTCTCCGTGT	0.207270966	8.933454304	5.427535679	0.000560253	0.033567254	-0.027967901
Vv_10000107	;CB978988	;no annotation	GTTTATGGTCCTTGTATCACACCAGCCATTAAATGCACAGATGGAGTAGAGCCATTTAACATGAATGTAG	-0.261763782	12.45997949	-5.423996407	0.000562678	0.033567254	-0.032477797
Vv_10004065	;DV219125;TC70765	;no annotation;similar to GB|AAS75307.1|45680876|AY568524 multidomain cyclophilin type peptidyl-prolyl cis-trans isomerase {Arabidopsis thaliana} (exp=-1; wgp=0; cg=0), partial (37%)	CTGATTTGTCTGTATTAATTTCTGGACCGCCAATTAAGGACCCAGGAGCATTGTTGAGGAATGCGCTGCC	-0.207621599	12.01519075	-5.42253628	0.000563682	0.033567254	-0.034338895
Vv_10004410	;TC62825;TC54199	;homologue to GB|AAN15714.1|23198374|BT000395 vacuolar sorting receptor-like protein {Arabidopsis thaliana} (exp=-1; wgp=0; cg=0), partial (5%);similar to RF|NP_174375.1|15221538|NM_102827 calcium ion binding {Arabidopsis thaliana} (exp=-1; wgp=0; cg=0), partial (46%)	CATGTCACAGTACATGCCTCTTGACAACCACAACAACAACAACGAAGTCCCAACCGAGGCCCAGGCTCTG	0.210958481	10.60385182	5.418709139	0.000566322	0.033567254	-0.03921852
Vv_10005569	;TC65842	;homologue to GB|AAD22369.1|4544462|AC006580 NAM (no apical meristem)-like protein {Arabidopsis thaliana} (exp=0; wgp=1; cg=0), partial (50%)	ATGGGATCTTCCAAGAGTCAGCACTAACATGGGAGATAGAGAGTGGTACTTCTTCTGCATAAGAGGGAGA	0.264931433	8.937836389	5.417401639	0.000567227	0.033567254	-0.040886087
Vv_10000047	;TC61743;TC55793;TC61743;TC55793;TC61743;TC55793;TC61743;TC55793;TC61743;TC55793;TC61743;TC55793;TC61743;TC55793;TC61743;TC55793;TC61743;TC55793;TC61743;TC55793;TC61743;TC55793;TC61743;TC55793;TC61743;TC55793;TC61743;TC55793;TC61743;TC55793;TC61743;TC55793;TC61743;TC55793	;homologue to UP|Q93YH4_LUPAL (Q93YH4) ATP citrate lyase a-subunit , partial (18%);homologue to UP|Q9FGX1_ARATH (Q9FGX1) ATP-citrate lyase subunit B, partial (60%);homologue to UP|Q93YH4_LUPAL (Q93YH4) ATP citrate lyase a-subunit , partial (18%);homologue to UP|Q9FGX1_ARATH (Q9FGX1) ATP-citrate lyase subunit B, partial (60%);homologue to UP|Q93YH4_LUPAL (Q93YH4) ATP citrate lyase a-subunit , part…	TCTTGGATCTCCTTGCTGGCAGTGGAATGTTCACCAAGCAAGAGATTGACGAGATAGTCCAGATTGGATA	0.227007547	11.79940962	5.411162317	0.000571568	0.033674474	-0.048847118
Vv_10002384	;TC58282	;no annotation	CTTGCTGACCTACCCCCTGGAGGCGAACTCTCTCCTTCTCCTTCTCCAAAGGGCCCTCAGTTGCTTCCCC	-0.343174804	10.94390732	-5.399387203	0.00057986	0.033990678	-0.063887233
Vv_10008399	;CF214546	;no annotation	TGTCGCGTTTACTCCCTCACTCATGTTTGCGGGTCTCGCTCAAACTGTCACACTCCAGGACATGATCTCA	0.284595511	10.60729115	5.394029024	0.000583676	0.033990678	-0.070737933
Vv_10001277	;TC59839	;weakly similar to UP|Q3EAQ5_ARATH (Q3EAQ5) Protein At3g43790, partial (23%)	TCAGTCTGATTCAACTCCAGGCCGTTAAGATTATCACCTCGATCAGTATGACTCTTTGGTAGCATTGCAC	-0.212826031	10.92363296	-5.391409719	0.000585552	0.033990678	-0.074088395
Vv_10006936	;CB918260	;no annotation	TTCATTCGCTTCTTGTGGATTTGCAGATAGAGTTCTGGATAGACTTGTTGCTGACAATCTTGGGATATAT	0.274079249	10.86525431	5.389189713	0.000587147	0.033990678	-0.076928895
Vv_10005282	;BQ795889	;no annotation	GGTGCTCCAATGGATAAAATGGTGCTTACAGAAGCAATCCTTGGTTTCCTTCATTTCACTTTTGGAATCT	0.283038146	11.42557402	5.36905265	0.000601831	0.034582453	-0.102727698
Vv_10013047	;TC59905	;no annotation	AACAAGTCAAGCAGGGTGTCCAGGGCAAAAAGTTGAAGACAAAGGCAGATACAGTTGATGCTACAAATAC	-0.26553496	9.327432729	-5.364907128	0.000604904	0.034582453	-0.10804625
Vv_10000189	;TC67773	;similar to UP|GPX6_ARATH (O48646) Probable phospholipid hydroperoxide glutathione peroxidase 6, mitochondrial precursor (PHGPx) (AtGPX1) , partial (74%)	GATGAGGGTGTTTTCAGGATGTTTTATGTTCACGTACTACGGTTGTGTTTGATAAGAGTAGTGTTTTGGT	0.322672099	14.37753889	5.361863793	0.00060717	0.034582453	-0.111952363
Vv_10012955	;TC60516	;no annotation	ATTACGCATGGCATCTGGACATACCAAAAGGAGACGACAAGATTTGGATAATCCGTCTTAAAGCCACGGA	0.321283883	9.154994375	5.361077178	0.000607758	0.034582453	-0.112962206
Vv_10005562	;CA810231	;similar to GP|1785675|emb|CAA69780.1 orf107a {Arabidopsis thaliana}, partial (41%)	AAACCGTATCCAAGATCCGTGGGTAGTCTGAGGTCAATGGAATGGAAAAATTAGCGAAATGAAACATCTG	0.489302417	12.33251614	6.54335083	0.001025898	0.047514826	-0.120216061
Vv_10004631	;TC56091	;similar to UP|Q3Y6V1_TOBAC (Q3Y6V1) Cellulose synthase-like protein CslG, partial (33%)	GACCAGCAAGGTAGTCGACGATGAACAAGGGAAGAGGTACGAGCAAGGCACCTTTGAGTTTGGCGTGGCC	0.227930267	10.74235549	5.355050162	0.000612279	0.034691444	-0.120702632
Vv_10000047	;TC61743;TC55793;TC61743;TC55793;TC61743;TC55793;TC61743;TC55793;TC61743;TC55793;TC61743;TC55793;TC61743;TC55793;TC61743;TC55793;TC61743;TC55793;TC61743;TC55793;TC61743;TC55793;TC61743;TC55793;TC61743;TC55793;TC61743;TC55793;TC61743;TC55793;TC61743;TC55793;TC61743;TC55793	;homologue to UP|Q93YH4_LUPAL (Q93YH4) ATP citrate lyase a-subunit , partial (18%);homologue to UP|Q9FGX1_ARATH (Q9FGX1) ATP-citrate lyase subunit B, partial (60%);homologue to UP|Q93YH4_LUPAL (Q93YH4) ATP citrate lyase a-subunit , partial (18%);homologue to UP|Q9FGX1_ARATH (Q9FGX1) ATP-citrate lyase subunit B, partial (60%);homologue to UP|Q93YH4_LUPAL (Q93YH4) ATP citrate lyase a-subunit , part…	TCTTGGATCTCCTTGCTGGCAGTGGAATGTTCACCAAGCAAGAGATTGACGAGATAGTCCAGATTGGATA	0.241799895	11.75465407	5.350189814	0.000615951	0.034700771	-0.126948654
Vv_10012001	;TC64790	;no annotation	GGATCGAAGATCAATCAGTGGGGTATCACACTGTACAACCTCATTATTGAAGCCACAAATGACAACCAGT	0.240925774	9.471113421	5.341551665	0.000622538	0.034828098	-0.138058191
Vv_10009225	;TC54911	;similar to UP|HAK7_ORYSA (Q8H3P9) Potassium transporter 7 (OsHAK7), partial (4%)	CTGCTCCTGTCACAAGAAGAAAGGTCAGATTCATGTTGCCTCCAGAGAGCCCCAGAATGCAGGTTTCTGT	-0.232752434	9.13570672	-5.335873803	0.000626909	0.034833937	-0.145366545
Vv_10000599	;TC54938	;no annotation	CTGATCAAGGTGGTGATGTTCGCTATCGTTCAGGGTCTGGTTTATCTGATCCTGAAGAGTTCTTCAGACG	0.46615787	9.38775635	5.334625492	0.000627874	0.034833937	-0.146973972
Vv_10003548	;TC61862	;weakly similar to UP|Q9FK03_ARATH (Q9FK03) Emb|CAB66399.1, partial (27%)	TAGCTTGCAGGTGAAGGATATGAAAAAAGATGGGGCGATGAAATGGGTTCGAACAAAGGTGGACTTGGAC	0.203017927	10.95462379	5.319689602	0.000639553	0.035334645	-0.166224638
Vv_10003609	;TC64089	;homologue to UP|Q9ZRD8_SOYBN (Q9ZRD8) GMFP5 (Fragment), partial (11%)	AACCCCCCATGTACGGTCAGGGATACAGCGGAGAGGGTCCGAGTCATCATGGTTATGTAGTGGAGCCCCC	0.257446525	12.54216821	5.296996048	0.000657754	0.03619007	-0.195537659
Vv_10004019	;TC69240	;weakly similar to UP|Q86B83_DROME (Q86B83) CG33099-PA, partial (7%)	CAGATTCAATCTTTTCTTTGAAGAATCAACGAACTTCATCCGCCTCAATCACTACCCACCTTGCCCCATC	0.257127017	10.41277362	5.288533227	0.000664686	0.036420948	-0.206488648
Vv_10009527			CAAAAAGATGATGTTGCGGGTGAAGTTCCTGTTGCATTTGTGGTTAGATCATACGGGTTTGAACTCCCTG	0.327967674	11.40291765	5.284339883	0.00066815	0.036460716	-0.211918843
Vv_10000794	;TC60970	;similar to UP|Q8L6S5_GOSHI (Q8L6S5) IAA16 protein, partial (53%)	GCAGCTATCAGCAGCTGTTGGGATCTCTCGAGGACATGTTCTCCTGCTTCCCTATTCGTAATTATCTTAA	-0.284192181	10.3962829	-5.27306461	0.000677562	0.036689394	-0.226532834
Vv_10004926	;TC58263	;	ATTCTGCATGGCTTCAACCCTTGCAGTTTCTGGCGGATATGAAGAAGAAGCAGAAACTCCAAATGAACCA	-0.237060651	12.7913303	-5.272720987	0.000677851	0.036689394	-0.226978505
Vv_10000699			CTTCGCAAATGTCACACATGAATGAGGTGCATAAAGGGGGCGGTGGCCCTCAGTGTTGATAATTCCCCGA	-0.450332755	13.9957939	-5.822678976	0.000969802	0.046617033	-0.236753811
Vv_10000495	;TC65346	;gb|U96694.1|RPU96694 Rafflesia pricei 19S ribosomal RNA gene, mitochondrial gene for mitochondrial rRNA, partial sequence, partial (32%)	TTCACTTGAGGGAGTCAGAGGGTTGGTGGAAAGTTGAAACACAGGGGAAGGGGAAATGGGTGTGTTGAAG	-0.251946142	12.79040665	-5.24373164	0.000702733	0.037882169	-0.264640513
Vv_10012674	;TC59615;TC57176	;similar to UP|Q2NPL5_ORYLA (Q2NPL5) NADH dehydrogenase subunit 2, partial (5%);no annotation	GCCAAACAGCTCCTCGGTGCAAGTCCCAATAGCAAGGTTGGCGTTGGGGTCAATGATGTTAAAACTATTG	0.280252966	10.43601514	5.227258848	0.000717315	0.038512286	-0.28609738
Vv_10004134			GCCAAGGAACTCGCTCTGCCAACCAGGTTTTGTCAGGAAACAGAGAGGAATAAGATTATCATCAGTTGGG	0.360914329	9.5444978	5.214403153	0.000728924	0.038978385	-0.302870942
Vv_10000582	;TC52782	;multidrug resistance-associated protein-like protein [Vitis vinifera]	GAAGAGAAATCAGTGTATTTGTGTAATAATGAAAAATGTAGGGAATGAGCAGGCAACAGCTGAGCTCCCT	0.267051228	10.34183293	5.197825163	0.000744197	0.039568313	-0.324537706
Vv_10009526			AGTGCGGAGGTGAAGAGTTTGGGGATTCAGGAGGCGAAGCTGCCGCAACTCCCTTTTGATTGCAAGCTGG	-0.238787967	10.67557394	-5.196000649	0.000745899	0.039568313	-0.326924785
Vv_10005807	;CB001813	;no annotation	CGCAACCCTGTTTCAGACCGTGAAGCCTTAAGTGATGGATGAGGGAGCAGCAGATCTGTAATCCCCTCAA	-0.237881253	9.198949253	-5.173768839	0.000766984	0.040482228	-0.356051536
Vv_10003893	;CB343220;TC53381	;no annotation;similar to UP|DNAJ8_ARATH (Q9SAG8) Chaperone protein dnaJ 8, chloroplast precursor (AtJ8) (AtDjC8), partial (54%)	TATTTTTATTCATTCGCTCCCCCTTCTCAAACGATCCTAATTCTTCTTCGTCTGCTTTCCTTTTTCCGTT	-0.412137959	12.87776687	-5.171462755	0.000769208	0.040482228	-0.359077064
Vv_10002373	;TC66837	;weakly similar to UP|NADO1_ORYSA (Q7G764) Probable NAD(P)H-dependent oxidoreductase 1 , partial (90%)	TTGGGAACTGAGCGCCCAGGCCCTGGAGAAGATAATTCAAATTCCCCAATTTAAGGGGTTTCCTGGTGTG	0.412563062	9.979385692	5.164765083	0.000775707	0.040663548	-0.367868773
Vv_10000728	;TC53691	;similar to UP|Q3EDA8_ARATH (Q3EDA8) Protein At1g16880, partial (64%)	CTGACCGAAGCTTGCTTTATGTGGAAACTGCAGATCGCCCTGGATTACTGGTGGATCTTGTAAAAAGCAT	-0.204088472	13.88416027	-5.155348702	0.000784946	0.040986494	-0.380240571
Vv_10008525	;TC59085	;	AATGCTGCAGTGATTTTCACCAAGAGCTCATGCTGCATGTGCCACAGCATCAAGACACTGTTCTACGATC	-0.2990884	9.527494448	-5.150766295	0.000789485	0.041062487	-0.386266017
Vv_10011367			CGAGGCCCACTTTCTCTCTTTTCTAGTTTTCTGATCAGGCAAATTAAGAAGGGTTAAAAATGGTGTTCTC	-0.337751496	12.65605403	-5.135671985	0.000804641	0.041687919	-0.406135925
Vv_10009974	;TC69236	;similar to UP|Q5Z6R0_ORYSA (Q5Z6R0) Zinc finger protein-like, partial (11%)	AGGAAGGTTTGTGAAGAGGGCATCCTTTGCTGCAGGACCTTGTTTTCCTATCTTGAATGTTAAATAACCG	0.308308262	11.75969092	5.128296221	0.000812162	0.041889908	-0.415857693
Vv_10004275			GCACCCTGTCATTTCTGAATTACTGGAGATCTTGTATTTGGTAGGCAATAAATTCAGTGGTTGGCCTTCC	0.488707721	11.53129926	5.125695533	0.000814832	0.041889908	-0.419287527
Vv_10002311	;TC66831	;weakly similar to UP|Q2VTE6_SOYBN (Q2VTE6) HDZip I protein, partial (39%)	CTAAGCAAGAGCCTCATCCCTCCACTATGCTTCCCAAAGCTCGAAGACTGCTCTTACCCTGACCCACCTG	0.341059243	10.90668853	5.114378655	0.000826562	0.042329531	-0.434224244
Vv_10011215	;CB349056	;weakly similar to GP|1354129|gb|AAB01895.1| endochitinase {Castanea sativa}, partial (15%)	AATCTGATCCGATGGCCTTACCCGCTGCCGATCAATTGGAGGTGGGAGGGAGTTTGATGGGGCCACATGA	-0.393111896	9.541891678	-5.102500508	0.000839073	0.042805572	-0.449922437
Vv_10011402	;TC60485	;similar to UP|Q5W915_PEA (Q5W915) UDP-sugar pyrophospharylase, partial (64%)	CATCAGCAAGGGTTGGATTTACAGTGATGGATGCATGGCTTGCTTATGCACCTGTGAAAAACAACCCTGA	0.234623095	10.1705001	5.093782783	0.000848386	0.043115481	-0.461457285
Vv_10013852	;TC71064	;similar to UP|Q212R2_RHOPA (Q212R2) Ppx/GppA phosphatase, partial (6%)	TGGGGTAGGCCTTCGAGCCCAGTTCATGACCGTCCTCCCGAAGTCGAGCAATTCATCACTAAAATCCAAA	0.23751552	11.11017566	5.077001559	0.000866631	0.043746823	-0.483693475
Vv_10004364	;TC60629	;homologue to UP|Q9XG67_TOBAC (Q9XG67) Glyceraldehyde-3-phosphate dehydrogenase , partial (35%)	AAACAAGAGACCTGTTATGGGGGCGCCTTTTGTTTTGGGATGTTCTGTTCTGGGATCTTGAAGAGATTTT	0.523075773	10.33922287	5.075447758	0.000868342	0.043746823	-0.4857545
Vv_10000485	;TC51699	;UP|P93799_VITVI (P93799) Dihydroflavonol 4-reductase , complete	AGTATAATATCCCCACAGAGTTCAAAGGTGTTGATGAGAACTTGAAGAGTGTCTGTTTCTCCTCCAAGAA	0.575865965	11.73899575	5.071427791	0.000872785	0.043746823	-0.49108843
Vv_10009598	;TC57026	;no annotation	AGCGGTACTCTCTTAAAGCCTGTAACCCACTTCTCTTTGAATTGTCAAGATGTACATTGTTTTCCTTTTG	-0.243751774	9.496511259	-5.070377017	0.000873951	0.043746823	-0.49248306
Vv_10004152	;DV219286;TC63907;TC59336;TC54702	;no annotation;weakly similar to RF|NP_188851.2|42565109|NM_113109 CWLP (CELL WALL-PLASMA MEMBRANE LINKER PROTEIN); lipid binding {Arabidopsis thaliana} (exp=-1; wgp=0; cg=0), partial (60%);similar to UP|Q06763_SOYBN (Q06763) ADR11 protein (Fragment), partial (82%);similar to UP|P93705_DAUCA (P93705) Carrot hypocotil specific, partial (44%)	CTGGAAGCTGCTGTCTGCTTGTGCACTACTCTCAAGATCAAGCTACTCAACCTTAACATCTATGTCCCAC	-0.31244572	12.96036819	-5.0652964	0.00087961	0.043865204	-0.499228599
Vv_10004880	;TC63129	;similar to UP|Q9LQS6_ARATH (Q9LQS6) T4O12.12, partial (9%)	GTGGACCCTGGCAATAACAACGATCTTGTTAGCGTGGCTAAGTGCAATTTTCCACCCTATGGGAGGGACT	-0.239464691	10.40921222	-5.278624101	0.001022245	0.047514826	-0.520061335
Vv_10009563	;TC61789	;similar to UP|Q93XA4_PHAVU (Q93XA4) Homeodomain leucine zipper protein HDZ2, partial (41%)	ACATCAGTCCATCACATGCAGAATCTCAGAAAGCAATGATCGATAGAGTTTCTGAACACGTACCACCCAA	0.3215111	10.7403059	5.048745934	0.000898324	0.0446313	-0.521229561
Vv_10001263	;TC54886	;weakly similar to GB|AAO23584.1|27764926|BT003019 At2g41640/T32G6.16 {Arabidopsis thaliana} (exp=-1; wgp=0; cg=0), partial (38%)	CCTGGCTCTGTATTTATCCAAGTAATTCCTCTGGGAACAGAATGGCCGGCAGAAACTTACTATGGGGAAC	0.279690743	9.061428228	5.269897823	0.001032297	0.047558183	-0.530365036
Vv_10011568	;TC64392	;no annotation	GGTTGTGTCGAAGACTTGTGTAAAGTTTTGGATAATGGGTAGCTGCAGTTTTGTTGGGATTTCATGTTTC	-0.21571956	11.04834562	-5.035335036	0.000913806	0.045231714	-0.539087207
Vv_10008258	;CF210547	;no annotation	CCAAGGACCCACCGGAAGGTTTTCCAATGGTAAAACTACAGTTGATGTCATAGCTGAGCTATTGGGCTTT	-0.219718724	8.839890681	-5.018151212	0.00093407	0.045892805	-0.562008307
Vv_10010744	;TC62595	;weakly similar to UP|Q9FRU5_SOYBN (Q9FRU5) Nitrate transporter NRT1-2, partial (21%)	CTACTTCCTATTATGTGCAAAGTGGTACAAGTACAAAGGGAGTGCTAGCAGCACCCAAGAAGTGCCTATG	0.206500238	10.09344148	5.016192774	0.00093641	0.045892805	-0.564623439
Vv_10000047	;TC61743;TC55793;TC61743;TC55793;TC61743;TC55793;TC61743;TC55793;TC61743;TC55793;TC61743;TC55793;TC61743;TC55793;TC61743;TC55793;TC61743;TC55793;TC61743;TC55793;TC61743;TC55793;TC61743;TC55793;TC61743;TC55793;TC61743;TC55793;TC61743;TC55793;TC61743;TC55793;TC61743;TC55793	;homologue to UP|Q93YH4_LUPAL (Q93YH4) ATP citrate lyase a-subunit , partial (18%);homologue to UP|Q9FGX1_ARATH (Q9FGX1) ATP-citrate lyase subunit B, partial (60%);homologue to UP|Q93YH4_LUPAL (Q93YH4) ATP citrate lyase a-subunit , partial (18%);homologue to UP|Q9FGX1_ARATH (Q9FGX1) ATP-citrate lyase subunit B, partial (60%);homologue to UP|Q93YH4_LUPAL (Q93YH4) ATP citrate lyase a-subunit , part…	TCTTGGATCTCCTTGCTGGCAGTGGAATGTTCACCAAGCAAGAGATTGACGAGATAGTCCAGATTGGATA	0.240324635	11.70313857	5.012994416	0.000940246	0.045892805	-0.568895496
Vv_10013337	;CB341342;TC56732	;no annotation;weakly similar to UP|Q6EP91_ORYSA (Q6EP91) F-box protein-like, partial (74%)	GAGCCCAAGTTGCCCTCCAATTATTGTTTGGTTATCGAGAAAGTGTTTAAGGATTTTCCCGAAAATTTGT	0.215952552	10.65985571	5.012409412	0.000940949	0.045892805	-0.569677054
Vv_10001774	;TC65231	;similar to UP|RRP2_SPIOL (P82277) Plastid-specific 30S ribosomal protein 2, chloroplast precursor (PSRP-2), partial (68%)	CTTCTCCAGGCAGAGGAATCCCAGTTCATTGACAGTCCCCACAAAGTTTATGTGGGTAACCTTGCCAGGA	-0.197972291	11.92288743	-5.001401626	0.000954292	0.046351435	-0.58439291
Vv_10012395			ATAATGGAGAGAAGTAGCATACCGAGAAGGAGGTGAAAGAAGTGAATGATGCAGTGCCTTGCCTTCTCAA	-0.279550552	10.3753152	-4.998931397	0.000957315	0.046351435	-0.58769776
Vv_10007206	;CB970623	;weakly similar to PIR|T49209|T49209 leucoanthocyanidin dioxygenase-like protein - Arabidopsis thaliana, partial (6%)	AGCCATCCAAGTCATTGGCAAGGCATGTCGGGAATGGGGATTTTTTATGGTAATAAACCACAGCATGCCC	-0.200513838	9.794269796	-4.991943964	0.000965921	0.046598678	-0.597051021
Vv_10012702	;TC52878	;similar to UP|Q6GQK2_XENLA (Q6GQK2) LOC443580 protein (Fragment), partial (6%)	AGAAAGACAGAGCTCACAACAAAATGGGGACCCCATCACCACCCATGAATGCATTCACGAACAGCAATGT	0.371503071	9.485879823	4.976273942	0.000985528	0.047157676	-0.618053343
Vv_10013431	;TC60368	;no annotation	TTGATTCTAATGGTGTCCCCTTTGCTGCTTCTACTAGCCGTCCATTGGCTTTCCAGCGACTTGGGCAGGC	0.190206104	10.09646928	4.970200912	0.000993243	0.047157676	-0.626202872
Vv_10009111	;TC66824	;no annotation	CTGCAACGCAACTTTGTATCCAGAACTCTGTTACACCTCCCTCTCCGCCTATGCCAAGAGCATCCAACAA	0.403146554	9.91612802	4.969399615	0.000994266	0.047157676	-0.627278564
Vv_10012411	;TC68602	;similar to UP|Q3ECS1_ARATH (Q3ECS1) Protein At1g51920, partial (31%)	CATCTGCCCTGCTTGTGTTTGCTGCTCACCTATACCTCCAAACGGTTGCTGCCAATGCTGTGCTTCTCCT	1.600421397	11.30080437	4.968656038	0.000995216	0.047157676	-0.628276857
Vv_10010159			ACGATGTCGGTGGCGATCAAAAGGTTCCTGATGTTGCTAACAATGAGAATGAACTTGAACTGGACGTCCC	0.323503539	9.145184541	4.965856397	0.000998803	0.047159788	-0.632036272
Vv_10011525	;TC58580	;no annotation	AACATTAGAGCAAGGATGGATGCGGAGCTGAATGATTATCCAGGATCAGGGGCTAACAACCGCCACACTC	0.260315134	9.724914635	4.958817172	0.001007883	0.047420341	-0.641493898
Vv_10000047	;TC61743;TC55793;TC61743;TC55793;TC61743;TC55793;TC61743;TC55793;TC61743;TC55793;TC61743;TC55793;TC61743;TC55793;TC61743;TC55793;TC61743;TC55793;TC61743;TC55793;TC61743;TC55793;TC61743;TC55793;TC61743;TC55793;TC61743;TC55793;TC61743;TC55793;TC61743;TC55793;TC61743;TC55793	;homologue to UP|Q93YH4_LUPAL (Q93YH4) ATP citrate lyase a-subunit , partial (18%);homologue to UP|Q9FGX1_ARATH (Q9FGX1) ATP-citrate lyase subunit B, partial (60%);homologue to UP|Q93YH4_LUPAL (Q93YH4) ATP citrate lyase a-subunit , partial (18%);homologue to UP|Q9FGX1_ARATH (Q9FGX1) ATP-citrate lyase subunit B, partial (60%);homologue to UP|Q93YH4_LUPAL (Q93YH4) ATP citrate lyase a-subunit , part…	TCTTGGATCTCCTTGCTGGCAGTGGAATGTTCACCAAGCAAGAGATTGACGAGATAGTCCAGATTGGATA	0.215578049	11.76147206	4.95006371	0.001019299	0.047514826	-0.653265098
Vv_10004456	;TC64384	;similar to UP|Q9ZVA0_ARATH (Q9ZVA0) F9K20.14 protein, partial (69%)	ATGCAGTCCATGTGATTCTTTCCAGCTTTCCCGAGAAAATGGCCCCATATCATGTCCAAGTCAGAGAATT	0.226951768	10.31424837	5.163882118	0.001163583	0.049999765	-0.656452293
Vv_10000300	;TC51872	;similar to UP|Q949G4_MEDTR (Q949G4) N3 like protein, partial (81%)	GATGGTCCTCTACTTAATCTACAGAAACAGGAAGAAAGTTCTGGAAAACGAGAAATTGCCTGAACTATCC	-0.216313174	10.57330738	-4.944278091	0.001026921	0.047514826	-0.661051622
Vv_10004150	;TC60131	;similar to RF|NP_181718.1|15227454|NM_129751 DNA binding {Arabidopsis thaliana} (exp=-1; wgp=0; cg=0), partial (51%)	TTGTTTCTTCAATGGTTCAGTTTTCCTCTTGATGCATCATCATCGACCTTGCTTCTCAAGACCAGTCACA	0.400932029	10.71006736	4.943664599	0.001027733	0.047514826	-0.661877581
Vv_10011592	;CF603167;BM437258;TC54209	;no annotation;no annotation;similar to UP|Q9FGQ9_ARATH (Q9FGQ9) Arabidopsis thaliana genomic DNA, chromosome 5, TAC clone:K14A3, partial (56%)	ACCACCTTTTCTTCTCTAGGTCCCACAGTGCTCCTCACAGGAGAGGTAGTTTGAGAAACCTCTCTTTTTT	0.309808671	10.56838805	4.937580219	0.001035824	0.047558183	-0.670072181
Vv_10012969	;TC58934	;	CTTGAAATGTATGCTTATGCTGTTGCATCGGCCCTGCATGATGTTGGTAACATCTTGTTCAAGGACTTCA	0.191295358	10.64210829	4.934916967	0.001039387	0.047558183	-0.673660869
Vv_10000047	;TC61743;TC55793;TC61743;TC55793;TC61743;TC55793;TC61743;TC55793;TC61743;TC55793;TC61743;TC55793;TC61743;TC55793;TC61743;TC55793;TC61743;TC55793;TC61743;TC55793;TC61743;TC55793;TC61743;TC55793;TC61743;TC55793;TC61743;TC55793;TC61743;TC55793;TC61743;TC55793;TC61743;TC55793	;homologue to UP|Q93YH4_LUPAL (Q93YH4) ATP citrate lyase a-subunit , partial (18%);homologue to UP|Q9FGX1_ARATH (Q9FGX1) ATP-citrate lyase subunit B, partial (60%);homologue to UP|Q93YH4_LUPAL (Q93YH4) ATP citrate lyase a-subunit , partial (18%);homologue to UP|Q9FGX1_ARATH (Q9FGX1) ATP-citrate lyase subunit B, partial (60%);homologue to UP|Q93YH4_LUPAL (Q93YH4) ATP citrate lyase a-subunit , part…	TCTTGGATCTCCTTGCTGGCAGTGGAATGTTCACCAAGCAAGAGATTGACGAGATAGTCCAGATTGGATA	0.19579873	11.60726174	4.931442307	0.001044055	0.047608194	-0.67834452
Vv_10011925	;TC65675	;no annotation	TTGGGCAACACCATGACCATTTTTAATTGATCTCTACGTCCATTGGTCTCTCCACACTTTGCGACGTTTA	0.217927162	11.58135386	4.927163083	0.001049836	0.047708413	-0.684115172
Vv_10006060	;TC61211	;similar to UP|Q9XEY3_TOBAC (Q9XEY3) Nt-iaa4.3 deduced protein, partial (71%)	AAACAATCATCTACTAGTGTTAGGAGCAAAAAGAGAGCATCGCCGGAGATGGCCGAGGAGACTAGGACTA	-0.279813337	10.53879915	-4.920366005	0.00105909	0.047965241	-0.693286881
Vv_10008563	;TC64915	;similar to UP|Q9FFC3_ARATH (Q9FFC3) Protease-like protein, partial (38%)	GCTGGTGCATCTATCATTGTTGTACACTTCCCTGTTTTTATAACACCTAGCAGGAAAGGCTTGGACTCGC	-0.280086062	11.59183028	-4.913993098	0.001067847	0.048197898	-0.701892542
Vv_10009571	;TC58833	;	ATAATTCTGGTGTAGATGGTGGTAATGGCCCGGGTGTTTTGGATGGCTGAAATTTGAGGGTCCATGTTGC	-0.315956226	11.53924777	-4.908813836	0.001075022	0.048335245	-0.708890859
Vv_10009248	;CB981095	;no annotation	GAAGAGGAGTTCTATGCTTTGAAACGACGATGTGCTGGGCAAGATGGAAATTTATTGAAGTGCTTCTGTT	-0.227860533	10.58057633	-4.904658345	0.001080816	0.048335245	-0.714508753
Vv_10003888	;TC58366	;	CAAACCATCAGAAGCTGCAATTGAACGGGCCCTCAGGATAGCCAACATCAACCCTCAGAGAACACTGTTC	-0.263836424	10.98491733	-4.90306934	0.001083041	0.048335245	-0.716657648
Vv_10011675	;TC68186	;similar to UP|Q2VF20_PAROL (Q2VF20) Myogenic factor MyoD, partial (6%)	GACGATGGACCGATGGCCGAAGAAAAGGAAATTGAAGCAGGAGGGATTCAAATCAGCGGTGAATCCGATG	-0.339972377	10.74848751	-4.899111261	0.001088604	0.048335245	-0.722012016
Vv_10010764	;TC52577	;similar to UP|Q8S902_SOYBN (Q8S902) Syringolide-induced protein 19-1-5, partial (89%)	AAAAACCAGGCGATGAGCTTATACTCTAGTCTCTGGGATGCTGAAGACTGGGCGACTAGAGGCGGGCTTG	0.304632824	10.5997706	4.89880145	0.00108904	0.048335245	-0.722431219
Vv_10006271	;CB345098	;similar to SP|P43349|TCTP_SOLTU Translationally controlled tumor protein homolog (TCTP) (P23). [Potato] {Solanum tuberosum}, partial (69%)	CCACAAAGAATTGGAGATCACTGGGTTTTGGGAGTAGGAACTTAGTTGCTCCCTCGATGGGCTTCTTAAA	-0.197784646	9.400141963	-4.885258229	0.00110832	0.049027511	-0.740770518
Vv_10003402	;TC64317	;similar to UP|Q5JDX4_PYRKO (Q5JDX4) Predicted metalloprotease, containing Jab1/MPN domain, partial (14%)	GTCAAGTATCCCAACTTTTCCTTTCTTGTGACATACAACTTCACAAACTGGGACCATGAAGAGTAGTTCG	0.458735547	9.16410717	5.744620609	0.001891983	0.065603538	-0.751846301
Vv_10005108	;TC64968	;similar to UP|Q8GV05_ARATH (Q8GV05) TRIPTYCHON (At5g53200) (MYB transcription factor), partial (58%)	ATCGCCAAGGGTATGCTGAGAGAGGAAAAGAGGCTAGTCAAAAGAAGCAATAGACCTCATACTTACTTGG	-0.22438696	10.04188904	-4.875677435	0.001122183	0.04947636	-0.75376082
Vv_10000047	;TC61743;TC55793;TC61743;TC55793;TC61743;TC55793;TC61743;TC55793;TC61743;TC55793;TC61743;TC55793;TC61743;TC55793;TC61743;TC55793;TC61743;TC55793;TC61743;TC55793;TC61743;TC55793;TC61743;TC55793;TC61743;TC55793;TC61743;TC55793;TC61743;TC55793;TC61743;TC55793;TC61743;TC55793	;homologue to UP|Q93YH4_LUPAL (Q93YH4) ATP citrate lyase a-subunit , partial (18%);homologue to UP|Q9FGX1_ARATH (Q9FGX1) ATP-citrate lyase subunit B, partial (60%);homologue to UP|Q93YH4_LUPAL (Q93YH4) ATP citrate lyase a-subunit , partial (18%);homologue to UP|Q9FGX1_ARATH (Q9FGX1) ATP-citrate lyase subunit B, partial (60%);homologue to UP|Q93YH4_LUPAL (Q93YH4) ATP citrate lyase a-subunit , part…	TCTTGGATCTCCTTGCTGGCAGTGGAATGTTCACCAAGCAAGAGATTGACGAGATAGTCCAGATTGGATA	0.20414176	11.87227954	4.871688727	0.001128009	0.049569121	-0.759173053
Vv_10009465	;TC63769	;similar to UP|Q6VWJ5_LYCES (Q6VWJ5) Fructokinase 3, partial (61%)	CGCTGTTGGCATTGCTCGTCTTGGTGGCTCTTCAGCTTTTATTGGAAAGGTTGGTGAAGATGAATTTGGT	0.254248271	10.76949556	4.865572713	0.001137007	0.049785083	-0.767476445
Vv_10007637	;CD010865	;similar to GP|5669672|gb|AAD46419.1| receptor-like kinase {Hordeum vulgare}, partial (25%)	AGTTTCAAGGATAAATTAGGACAAGGAGGCTTTGGCTCTGTTTATAAGGGAAAGCTCAAGAGTGGTCGAG	0.275531453	9.767953767	4.863279247	0.001140402	0.049785083	-0.770591614
Vv_10011238	;CF213201	;no annotation	GGAGAATGGAAGGTACTATTATGATCTCAATAGCGAGAAAATTATCGTAATGAGTACGAGAACTCCAGGA	0.240392582	10.97685506	4.860242535	0.001144913	0.049818687	-0.774717533
Vv_10007771	;TC59023	;	AGGAGCAGAACTGGAGAATGTGCCATCGAATTACAACGTGCGGCAGGCTTGTTCAACCCCCAGCTTTTTC	-0.552699807	9.498100503	-4.853170055	0.001155495	0.049999765	-0.78433214
Vv_10004654	;TC68756	;5-enolpyruvylshikimate-3-phosphate synthase [Vitis vinifera]	ATCACTCCACCAGAAAAACTAAACGTGACATCAATAGACACATACGACGATCACAGGATGGCCATGGCAT	0.250688253	11.47193841	4.847703302	0.001163747	0.049999765	-0.791769006
Vv_10000479	;TC53129	;similar to GB|AAD55282.1|5882729|F25A4 ESTs gb|T04387, gb|R84022 and gb|T42239 come from this gene. {Arabidopsis thaliana} (exp=0; wgp=1; cg=0), partial (27%)	AGAAGAAGCTTCATGGGCTAGATATCTTTATGTACAGAGGAGAAAAGGCATTTTGCAGTGCAGAGTGTAG	0.212534764	13.4922602	4.84747388	0.001164095	0.049999765	-0.792081207
Vv_10001881	;TC53512	;similar to UP|Q40984_PRUSE (Q40984) Amygdalin hydrolase isoform AH I precursor , partial (43%)	CTAGATGTTCTGCATGGCAAGGGCTGAATTGCACTGGTGGGGACTCAGGGACTGAGCCCTATTTGGTGTC	0.444051898	10.2051035	4.840998438	0.001173956	0.050261177	-0.800896305
